# Supplementary material for: Factors associated with poor adherence to medication among hypertensive patients in twelve low and middle income Sub-Saharan countries
Source: PLoS One. 2019 Jul 10;14(7):e0219266. doi: 10.1371/journal.pone.0219266 (PMC6619761; doi:10.1371/journal.pone.0219266)
Supplement: S2 File — (CSV) [file pone.0219266.s002.csv]

country	Country	sexe	age	Patient wealth index	Countries income level	Location	Recent diagnosis of hypertension	BMI	Cardiovascular risks factors	Tobacco use	Diabetes mellitus	Hypercholesterolemia	Hypertriglyceridemia	Sedentary Lifestyle	Cardiovascular complications	Use of traditional medicine	Diuretic	Beta-blocker	Calcium channel blocker	Angiotensin II receptor antagonist	Angiotensin-converting-enzyme inhibitor	level of adherence
Bénin	Bénin	0	64	2	1	1	0	28,4	0	0	0	0	0	0	1	0	0	0	1	0	0	2
Bénin	Bénin	0	45	2	1	1	0	37,9	1	0	0	0	0	1	0	1	0	0	0	0	1	2
Bénin	Bénin	1	65	1	1	NA	0	20,8	1	0	0	0	0	1	1	0	0	0	1	0	0	3
Bénin	Bénin	0	51	2	1	0	0	29,7	1	0	1	1	0	1	1	0	0	0	0	1	0	3
Bénin	Bénin	0	34	2	1	1	0	25,5	0	0	0	0	0	0	0	1	0	0	0	0	0	3
Bénin	Bénin	0	80	3	1	1	0	26,1	1	0	0	0	0	1	0	0	1	0	0	1	0	1
Bénin	Bénin	0	45	2	1	1	0	32,7	1	0	0	0	0	1	1	1	1	0	1	1	0	2
Bénin	Bénin	1	64	1	1	NA	1	25,6	1	0	0	0	0	1	NA	1	0	0	1	0	0	1
Bénin	Bénin	0	49	2	1	1	NA	33,3	1	0	0	1	0	1	0	0	1	0	1	0	1	1
Bénin	Bénin	0	33	3	1	1	1	28,5	1	0	0	0	0	1	0	0	0	0	0	0	0	1
Bénin	Bénin	1	54	NA	1	1	0	NA	0	0	0	0	0	0	0	0	0	0	1	0	1	2
Bénin	Bénin	1	61	3	1	1	0	26,2	1	0	0	0	0	1	0	1	0	0	1	0	1	3
Bénin	Bénin	0	53	2	1	1	0	43,4	1	0	0	1	1	1	0	1	1	0	1	1	0	3
Bénin	Bénin	0	33	2	1	0	0	31,6	1	0	0	0	0	1	0	0	0	0	0	0	0	3
Bénin	Bénin	1	46	2	1	0	1	23,4	0	0	0	0	0	0	1	NA	0	0	1	0	1	2
Bénin	Bénin	0	44	2	1	0	0	NA	1	0	0	0	0	1	0	0	1	0	1	1	0	3
Bénin	Bénin	0	57	2	1	1	0	33,3	1	0	0	1	0	0	0	0	1	1	1	0	1	1
Bénin	Bénin	1	50	3	1	1	0	29,1	0	0	0	0	0	0	1	0	1	0	1	0	1	1
Bénin	Bénin	0	62	2	1	1	0	33,3	1	0	0	1	0	1	1	1	1	1	1	0	1	2
Bénin	Bénin	0	49	2	1	1	0	33,7	0	0	0	0	0	0	0	0	0	0	1	1	0	2
Bénin	Bénin	1	86	1	1	0	0	22,9	0	0	0	0	0	0	0	1	1	0	0	0	1	2
Bénin	Bénin	1	56	3	1	1	0	27,1	1	0	0	0	0	1	1	1	0	0	1	0	1	3
Bénin	Bénin	0	55	3	1	1	0	26,4	1	0	0	1	0	1	0	0	1	0	0	0	0	1
Bénin	Bénin	0	35	3	1	1	0	26,8	1	0	1	0	0	1	0	0	1	0	0	0	1	2
Bénin	Bénin	1	62	2	1	0	0	27,6	1	0	0	1	1	0	0	1	1	0	1	0	1	1
Bénin	Bénin	1	46	1	1	1	0	22,6	1	0	0	0	1	0	0	0	0	0	1	0	0	1
Bénin	Bénin	0	40	2	1	NA	0	18,8	0	0	0	0	0	0	1	0	0	0	0	0	0	1
Bénin	Bénin	0	59	2	1	1	0	40,8	1	0	0	1	0	1	1	0	0	0	1	1	0	1
Bénin	Bénin	0	33	3	1	1	0	35,5	1	0	0	0	0	1	1	1	0	0	1	0	0	2
Bénin	Bénin	0	70	3	1	1	0	44,5	1	0	0	1	0	1	0	0	1	0	1	1	0	1
Bénin	Bénin	1	60	3	1	1	1	22,9	1	0	0	1	0	1	0	NA	0	0	1	0	1	1
Bénin	Bénin	0	56	2	1	1	0	25,8	1	0	0	1	1	1	1	0	0	0	1	0	1	1
Bénin	Bénin	0	43	1	1	0	0	30	0	0	0	0	0	0	0	NA	0	0	1	0	1	2
Bénin	Bénin	0	56	1	1	1	0	19,9	0	0	0	0	0	0	0	0	0	0	1	0	1	1
Bénin	Bénin	0	65	2	1	1	0	24,4	0	0	0	0	0	0	0	0	0	0	1	1	0	2
Bénin	Bénin	0	36	3	1	1	0	30,1	1	0	0	0	0	1	0	0	0	0	1	0	0	1
Bénin	Bénin	1	44	NA	1	1	0	33,9	1	0	0	0	0	0	1	0	0	1	0	1	0	2
Bénin	Bénin	0	50	2	1	1	0	38,1	1	0	0	1	1	0	0	1	0	1	1	0	0	2
Bénin	Bénin	1	55	3	1	1	0	28,1	1	0	0	1	0	0	0	0	0	1	1	0	0	1
Bénin	Bénin	0	44	1	1	1	0	22,7	1	0	0	0	0	1	1	0	1	0	1	0	1	1
Bénin	Bénin	0	42	3	1	1	0	38,4	1	0	0	1	0	1	0	0	1	0	0	0	1	2
Bénin	Bénin	0	70	2	1	0	0	24,7	0	0	0	0	0	0	0	1	0	0	1	1	0	2
Bénin	Bénin	1	70	3	1	1	0	23,3	1	0	1	0	0	0	0	0	1	0	0	0	0	1
Bénin	Bénin	1	71	NA	1	1	0	NA	1	0	1	0	0	0	1	1	1	0	0	0	0	2
Bénin	Bénin	0	32	2	1	1	1	28,2	1	0	0	0	0	1	0	0	0	0	1	0	0	1
Bénin	Bénin	1	48	1	1	1	0	22,9	1	0	0	1	0	1	1	0	0	0	0	0	1	1
Bénin	Bénin	0	61	3	1	1	0	25,3	0	0	0	0	0	0	0	0	0	1	1	0	0	2
Bénin	Bénin	0	42	1	1	1	0	38,3	1	0	0	0	0	0	0	0	1	0	1	1	0	1
Bénin	Bénin	1	54	3	1	1	0	33	1	0	0	0	0	1	0	1	0	0	1	0	1	2
Bénin	Bénin	1	33	2	1	1	0	22,9	0	0	0	0	0	0	0	0	0	0	1	0	0	2
Bénin	Bénin	0	67	3	1	1	0	38,5	1	0	1	0	0	1	1	0	1	0	1	0	1	2
Bénin	Bénin	1	72	2	1	1	0	20,7	1	0	0	0	0	1	1	0	1	1	1	0	1	1
Bénin	Bénin	1	52	2	1	NA	1	24,7	0	0	0	0	0	0	0	0	0	0	1	0	0	3
Bénin	Bénin	1	46	1	1	0	1	23,3	1	0	0	0	0	1	1	0	0	0	0	0	1	2
Bénin	Bénin	1	46	2	1	0	0	22,6	1	0	0	1	0	1	0	0	0	0	1	0	1	1
Bénin	Bénin	1	44	2	1	0	1	29,7	1	0	0	0	0	1	0	1	0	1	0	0	0	2
Bénin	Bénin	1	59	3	1	1	0	26,7	1	0	0	1	0	1	0	1	1	0	1	0	0	1
Bénin	Bénin	1	52	3	1	1	1	27,8	1	0	0	0	1	0	0	0	0	0	0	0	1	3
Bénin	Bénin	1	79	3	1	0	0	28,1	1	0	0	0	0	1	NA	1	1	0	1	0	1	2
Bénin	Bénin	0	43	2	1	1	0	39,5	1	0	1	0	1	1	0	0	0	0	1	0	1	3
Bénin	Bénin	0	60	2	1	0	1	36,6	1	0	0	0	0	1	0	0	0	0	1	0	0	1
Bénin	Bénin	0	52	2	1	1	0	30,8	1	0	0	0	0	1	0	0	0	0	1	1	0	1
Bénin	Bénin	0	47	2	1	1	0	24,6	1	0	0	0	0	1	0	0	0	0	1	0	1	1
Bénin	Bénin	0	64	2	1	1	0	23,7	1	0	1	1	0	1	0	0	0	1	1	0	0	1
Bénin	Bénin	0	59	3	1	0	0	40,9	1	0	0	1	1	1	1	1	1	0	1	0	1	3
Bénin	Bénin	0	60	3	1	1	0	30,4	1	0	0	0	0	1	0	0	1	1	1	0	0	1
Bénin	Bénin	1	84	2	1	1	0	34,8	1	0	0	0	0	1	1	0	0	0	1	0	0	1
Bénin	Bénin	0	47	3	1	1	0	32,7	0	0	0	0	0	0	0	0	1	0	1	1	0	3
Bénin	Bénin	0	51	3	1	1	0	44,4	1	0	0	0	0	1	0	0	0	0	1	0	0	1
Bénin	Bénin	0	55	1	1	1	0	29,3	0	0	0	0	0	0	0	0	0	0	1	0	1	2
Bénin	Bénin	0	66	3	1	1	0	23,4	0	0	0	0	0	0	1	0	1	1	0	1	0	1
Bénin	Bénin	1	58	3	1	1	0	25,6	1	0	0	1	0	1	1	0	0	1	0	0	0	2
Bénin	Bénin	0	60	1	1	1	0	32,4	1	0	0	1	0	1	1	0	1	0	0	1	0	3
Bénin	Bénin	0	59	3	1	1	0	33,2	1	0	0	1	0	0	0	1	0	0	1	0	1	2
Bénin	Bénin	0	64	2	1	1	0	28,7	1	0	0	1	0	1	1	1	0	1	0	0	0	1
Bénin	Bénin	0	34	3	1	1	0	28,4	0	0	0	0	0	0	0	0	0	1	1	0	0	1
Bénin	Bénin	1	70	2	1	1	0	34,3	1	0	1	1	1	1	0	0	0	0	1	1	0	2
Bénin	Bénin	0	52	3	1	1	0	24,9	1	0	0	1	0	0	0	0	1	0	1	0	0	2
Bénin	Bénin	0	37	2	1	1	0	31,2	1	0	0	0	0	1	0	0	NA	NA	NA	NA	NA	3
Bénin	Bénin	0	36	3	1	1	1	23,5	0	0	0	0	0	0	0	0	1	1	0	0	0	1
Bénin	Bénin	0	53	2	1	1	0	27,9	0	0	0	0	0	0	0	0	0	0	1	0	1	2
Bénin	Bénin	0	62	1	1	0	0	25,3	0	0	0	0	0	0	0	0	0	0	0	0	1	1
Bénin	Bénin	0	60	3	1	1	1	27,7	1	0	0	1	1	1	0	0	0	1	0	0	0	3
Bénin	Bénin	0	62	3	1	1	1	47,8	1	0	0	0	0	0	1	0	0	0	1	0	0	2
Bénin	Bénin	0	63	3	1	NA	0	22,8	1	0	0	1	0	0	0	0	1	0	0	0	1	2
Bénin	Bénin	1	63	NA	1	0	NA	25,4	1	0	0	0	0	1	1	NA	NA	NA	NA	NA	NA	1
Bénin	Bénin	1	64	2	1	1	0	26	1	0	0	0	0	1	1	1	1	0	1	0	1	3
Bénin	Bénin	0	47	2	1	0	0	34,5	1	0	1	1	1	0	1	0	0	0	1	1	0	2
Bénin	Bénin	1	75	2	1	0	0	21	0	0	0	0	0	0	0	1	0	0	1	1	0	2
Bénin	Bénin	1	71	3	1	1	0	24,8	1	0	0	0	0	1	1	0	0	0	1	0	0	3
Bénin	Bénin	1	54	3	1	0	0	20,9	1	0	0	0	0	1	1	0	1	1	1	0	1	2
Bénin	Bénin	0	58	3	1	1	0	26,4	1	0	1	0	0	1	0	1	0	0	1	0	1	1
Bénin	Bénin	1	57	3	1	1	0	24,8	1	0	1	1	0	1	1	0	1	0	1	0	1	3
Bénin	Bénin	1	57	3	1	1	0	24,2	1	0	0	0	0	1	0	0	0	0	1	0	1	1
Bénin	Bénin	0	62	3	1	1	0	43	1	0	1	1	0	1	0	NA	1	1	1	1	0	1
Bénin	Bénin	0	56	2	1	0	0	24,8	1	0	0	0	0	1	1	0	1	1	0	0	1	1
Bénin	Bénin	0	30	2	1	1	0	25,2	1	0	0	0	0	1	1	0	0	0	0	0	0	2
Bénin	Bénin	0	49	2	1	1	0	39	1	0	0	0	0	0	0	0	0	1	1	0	0	2
Bénin	Bénin	0	65	1	1	1	0	30	1	0	0	1	0	0	0	1	0	0	1	0	0	2
Bénin	Bénin	0	50	1	1	1	0	28,5	1	0	0	0	0	1	0	0	0	0	1	0	0	2
Bénin	Bénin	0	62	2	1	1	0	26,8	1	0	0	1	1	1	1	0	0	1	0	0	0	3
Bénin	Bénin	0	50	2	1	1	0	24	1	0	1	0	0	1	0	0	0	0	0	0	1	1
Bénin	Bénin	0	67	3	1	1	0	40,8	1	0	0	0	0	1	1	0	1	0	1	0	1	3
Bénin	Bénin	0	59	2	1	1	0	22,8	NA	NA	NA	NA	NA	NA	0	1	1	0	0	1	0	3
Bénin	Bénin	0	56	2	1	1	0	28,4	1	0	0	0	0	1	0	0	0	0	1	0	0	1
Bénin	Bénin	1	73	3	1	1	0	25,4	0	0	0	0	0	0	0	0	0	0	1	1	0	2
Bénin	Bénin	0	NA	3	1	0	0	28,4	1	0	1	1	0	0	0	0	0	0	1	1	0	1
Bénin	Bénin	1	66	3	1	1	0	25,8	0	0	0	0	0	0	0	0	1	0	1	1	0	1
Bénin	Bénin	0	32	NA	1	0	0	31,6	0	0	0	0	0	0	0	0	0	0	0	0	0	2
Bénin	Bénin	1	61	3	1	1	0	34,6	1	0	1	0	0	0	0	0	1	0	1	0	0	1
Bénin	Bénin	0	54	2	1	1	0	NA	0	0	0	0	0	0	0	0	0	0	1	0	0	1
Bénin	Bénin	0	60	1	1	1	0	21,6	0	0	0	0	0	0	0	0	0	0	1	0	0	1
Bénin	Bénin	1	61	3	1	1	0	43,6	1	0	0	1	1	1	1	0	1	1	1	1	0	1
Bénin	Bénin	0	58	3	1	1	0	44,5	1	0	1	0	0	1	0	1	1	0	0	0	1	3
Bénin	Bénin	1	57	3	1	0	0	31,3	0	0	0	0	0	0	0	1	0	0	1	1	0	1
Bénin	Bénin	0	50	2	1	1	0	40	1	0	0	0	0	1	0	1	0	0	1	1	0	3
Bénin	Bénin	0	39	NA	1	NA	0	30,1	1	0	0	1	0	1	0	0	0	0	1	0	1	2
Bénin	Bénin	1	80	2	1	0	0	26,2	0	0	0	0	0	0	1	0	1	0	1	0	0	1
Bénin	Bénin	0	58	3	1	1	0	38,7	1	0	1	1	0	1	1	0	0	0	0	0	1	2
Bénin	Bénin	0	60	3	1	0	0	21,6	1	0	0	0	0	1	1	0	1	0	0	0	1	1
Bénin	Bénin	0	39	2	1	1	1	46,9	1	0	1	0	0	1	0	1	0	0	0	0	1	2
Bénin	Bénin	0	39	3	1	1	1	25,9	0	0	0	0	0	0	0	0	0	0	1	0	1	3
Bénin	Bénin	1	54	3	1	1	1	30,1	1	0	0	1	1	1	0	1	0	0	1	0	1	3
Bénin	Bénin	0	33	2	1	1	0	29	1	0	0	0	1	1	1	0	0	0	1	0	0	2
Bénin	Bénin	0	72	3	1	1	0	26,3	1	0	1	1	1	1	1	1	0	1	0	0	1	1
Bénin	Bénin	1	75	2	1	1	0	21,5	1	0	0	0	0	1	0	0	0	0	1	0	0	1
Bénin	Bénin	1	73	3	1	1	0	31,2	1	0	0	1	0	1	0	0	0	0	1	0	0	3
Bénin	Bénin	0	33	2	1	1	1	37,9	1	0	0	1	0	1	0	0	1	0	0	0	1	2
Bénin	Bénin	1	73	1	1	1	0	17,2	1	0	0	0	0	1	1	0	1	0	1	0	1	2
Bénin	Bénin	0	80	2	1	0	0	27,4	1	0	0	0	0	1	1	1	1	0	0	0	1	2
Bénin	Bénin	0	53	2	1	1	0	27,9	1	0	1	0	0	1	0	0	0	1	1	1	0	1
Bénin	Bénin	0	55	2	1	1	0	34,6	1	0	0	1	0	1	1	0	0	0	1	0	1	2
Bénin	Bénin	1	75	2	1	1	0	22,1	0	0	0	0	0	0	0	1	0	0	1	0	0	2
Bénin	Bénin	0	43	2	1	1	NA	42,5	1	0	0	0	0	1	0	NA	0	0	1	0	0	1
Bénin	Bénin	0	70	1	1	1	0	31,6	1	0	1	0	0	1	1	1	1	0	0	0	1	3
Bénin	Bénin	0	54	1	1	0	0	25	1	0	0	0	0	1	0	0	0	0	1	1	0	2
Bénin	Bénin	0	50	2	1	0	1	25,2	1	0	0	1	1	0	1	0	0	0	1	0	0	3
Bénin	Bénin	0	48	3	1	1	0	28	0	0	0	0	0	0	0	0	1	0	1	0	1	1
Bénin	Bénin	1	71	1	1	0	0	22,2	0	0	0	0	0	0	1	0	1	0	0	0	1	2
Bénin	Bénin	1	39	3	1	1	0	27,8	0	0	0	0	0	0	0	0	NA	NA	NA	NA	NA	2
Bénin	Bénin	0	69	2	1	1	0	23,8	1	0	0	1	1	1	1	0	1	0	1	0	0	1
Bénin	Bénin	0	69	2	1	1	0	27,1	1	0	0	0	0	1	0	0	1	0	1	0	0	3
Bénin	Bénin	1	52	2	1	1	1	22,9	1	0	0	1	1	0	0	1	0	0	1	0	1	1
Bénin	Bénin	0	73	3	1	1	0	29,9	1	0	0	0	0	1	0	NA	0	0	1	0	0	2
Bénin	Bénin	1	55	3	1	1	0	26,5	0	0	0	0	0	0	1	0	0	0	1	0	1	2
Bénin	Bénin	1	67	1	1	0	1	23,4	1	0	0	1	0	1	1	1	0	0	1	1	0	1
Bénin	Bénin	0	74	3	1	1	0	31,2	1	0	0	1	0	1	1	0	0	0	1	0	0	1
Bénin	Bénin	1	60	3	1	1	0	49,4	1	0	0	0	0	1	1	NA	1	0	0	1	0	3
Bénin	Bénin	1	60	3	1	1	0	18,4	1	0	1	0	0	1	0	0	0	0	1	1	0	3
Bénin	Bénin	0	70	NA	1	1	0	34	1	0	0	0	0	1	0	0	0	0	1	0	0	1
Bénin	Bénin	0	66	2	1	0	0	25,4	1	0	0	0	0	1	0	1	1	0	1	0	0	2
Bénin	Bénin	0	62	3	1	1	0	29,8	1	0	0	0	0	1	0	0	0	0	1	1	0	1
Bénin	Bénin	1	60	3	1	1	NA	21	0	0	0	0	0	0	0	0	1	0	1	0	1	2
Bénin	Bénin	0	52	3	1	1	0	39	1	0	0	0	0	1	1	0	0	1	1	0	0	3
Bénin	Bénin	1	49	2	1	1	0	25	0	0	0	0	0	0	0	0	0	0	1	1	0	3
Bénin	Bénin	0	63	3	1	1	0	32	0	0	0	0	0	0	0	0	1	0	1	1	0	2
Bénin	Bénin	0	45	2	1	1	0	19,1	0	0	0	0	0	0	0	0	1	0	1	1	0	3
Bénin	Bénin	0	70	2	1	0	0	32,8	1	0	0	0	0	1	1	0	1	0	1	0	1	2
Bénin	Bénin	0	44	3	1	1	NA	29,6	0	0	0	0	0	0	1	0	0	0	0	1	0	1
Bénin	Bénin	1	66	2	1	1	1	23,1	1	0	0	0	0	1	0	1	0	0	0	0	1	1
Bénin	Bénin	0	60	1	1	1	0	27,7	1	0	0	0	0	1	0	1	0	0	1	1	0	2
Bénin	Bénin	0	49	3	1	1	1	26,7	1	0	0	0	0	1	0	0	0	0	1	1	0	1
Bénin	Bénin	1	59	2	1	1	1	27,4	1	0	0	0	0	1	0	0	1	0	1	0	0	3
Bénin	Bénin	0	32	3	1	1	0	21,5	0	0	0	0	0	0	0	0	1	0	0	1	0	2
Bénin	Bénin	1	54	3	1	1	0	29,3	1	0	0	1	0	0	1	0	0	1	0	0	1	1
Bénin	Bénin	1	58	3	1	1	0	38,9	1	0	0	1	0	1	0	0	1	0	1	0	1	1
Bénin	Bénin	0	60	3	1	1	0	37,5	1	0	1	1	0	1	0	1	0	0	1	0	0	2
Bénin	Bénin	0	51	3	1	1	0	26,3	1	0	0	1	0	1	0	0	1	0	0	0	1	3
Bénin	Bénin	0	44	2	1	1	0	28,1	0	0	0	0	0	0	0	0	0	1	1	0	0	2
Bénin	Bénin	0	26	2	1	1	1	20,4	1	0	0	0	0	1	0	0	1	0	0	0	1	3
Bénin	Bénin	0	61	3	1	1	0	25,5	0	0	0	0	0	0	0	1	0	1	1	1	0	2
Bénin	Bénin	0	59	2	1	1	0	33,1	0	0	0	0	0	0	0	0	1	0	1	1	0	2
Bénin	Bénin	0	29	3	1	1	1	33,9	1	0	0	0	0	1	0	0	0	0	0	0	0	1
Bénin	Bénin	0	23	2	1	1	1	25,3	1	0	0	0	0	1	0	0	0	0	0	0	0	2
Bénin	Bénin	0	55	2	1	1	0	25,7	0	0	0	0	0	0	0	0	1	0	1	1	0	3
Bénin	Bénin	1	61	3	1	1	0	24,8	1	0	0	0	0	1	0	0	0	0	1	0	1	2
Bénin	Bénin	0	70	2	1	1	1	30,2	1	0	0	1	0	1	0	0	0	0	1	0	0	1
Bénin	Bénin	1	41	3	1	1	0	24,4	0	0	0	0	0	0	0	0	1	0	0	0	1	1
Bénin	Bénin	1	58	3	1	1	0	25,8	0	0	0	0	0	0	1	0	1	0	1	0	1	3
Bénin	Bénin	0	37	3	1	1	0	28,8	0	0	0	0	0	0	0	0	0	0	1	1	0	1
Bénin	Bénin	0	61	2	1	1	0	29,8	1	0	0	0	0	1	1	0	1	0	0	0	1	1
Bénin	Bénin	1	61	2	1	1	0	33,2	0	0	0	0	0	0	0	0	1	0	1	1	0	1
Bénin	Bénin	0	31	2	1	1	0	35,2	1	0	0	0	0	1	1	1	NA	NA	NA	NA	NA	2
Bénin	Bénin	1	58	3	1	1	0	25,8	1	0	1	0	0	1	1	0	0	1	1	0	0	2
Bénin	Bénin	1	59	3	1	1	1	23,5	0	0	0	0	0	0	0	0	0	0	1	0	0	1
Bénin	Bénin	0	51	2	1	1	0	26,3	1	0	0	1	0	1	0	0	0	0	1	1	0	1
Bénin	Bénin	1	47	2	1	1	0	33,5	NA	NA	NA	NA	NA	NA	0	1	0	0	1	1	0	2
Bénin	Bénin	1	57	2	1	1	0	25,8	1	0	0	0	0	1	1	0	0	0	1	0	1	3
Bénin	Bénin	1	69	3	1	1	0	23,1	1	0	0	0	0	1	1	0	1	1	1	0	1	3
Bénin	Bénin	1	58	3	1	0	0	22,8	0	0	0	0	0	0	1	1	0	1	0	0	0	1
Bénin	Bénin	0	50	2	1	1	0	41	1	0	0	0	0	1	0	0	1	0	1	0	1	1
Bénin	Bénin	1	63	3	1	1	0	25,3	1	0	0	0	0	1	1	0	0	0	1	0	1	1
Bénin	Bénin	1	60	3	1	1	0	24,1	1	0	0	1	0	1	1	0	1	1	0	0	1	3
Bénin	Bénin	0	42	2	1	1	1	19,9	1	0	0	0	0	1	0	0	0	0	1	0	0	1
Bénin	Bénin	0	59	3	1	1	0	28,8	1	0	0	1	0	1	0	0	1	1	0	1	0	2
Bénin	Bénin	1	57	3	1	1	1	17,7	1	0	0	0	0	1	1	0	1	0	1	0	1	2
Bénin	Bénin	1	68	3	1	1	0	25,8	1	0	0	1	0	0	1	0	0	0	1	1	0	1
Bénin	Bénin	0	76	2	1	1	0	21,6	1	0	0	0	0	1	0	0	1	0	1	0	0	3
Bénin	Bénin	1	27	2	1	1	1	27,5	0	0	0	0	0	0	1	0	0	1	0	0	1	3
Bénin	Bénin	1	37	3	1	1	0	33,2	1	0	0	1	1	0	0	0	0	1	1	0	0	1
Bénin	Bénin	0	53	3	1	1	0	31,2	0	0	0	0	0	0	0	0	0	0	1	1	0	1
Bénin	Bénin	0	49	3	1	1	0	29,3	0	0	0	0	0	0	0	1	1	0	0	1	0	3
Bénin	Bénin	1	58	3	1	1	0	20,7	1	0	0	0	0	1	0	0	1	1	0	0	1	2
Bénin	Bénin	0	48	3	1	1	0	27,4	1	0	0	1	0	0	0	0	0	1	1	0	0	1
Bénin	Bénin	0	42	3	1	1	0	23,5	0	0	0	0	0	0	0	0	1	0	1	0	0	3
Bénin	Bénin	0	57	2	1	1	0	32,4	1	0	0	1	1	1	0	0	0	0	1	0	1	2
Bénin	Bénin	1	75	3	1	0	0	32,8	1	0	1	0	0	1	1	0	1	0	1	0	1	1
Bénin	Bénin	1	63	1	1	1	0	26,1	1	0	0	0	0	1	1	0	0	0	0	0	1	3
Bénin	Bénin	1	76	3	1	1	0	21,7	1	0	1	1	1	1	1	NA	1	0	0	0	1	1
Bénin	Bénin	0	70	2	1	0	0	17,6	1	0	0	0	0	1	0	0	0	0	1	0	0	2
Bénin	Bénin	0	65	2	1	0	0	34,9	1	0	1	1	0	1	1	0	1	1	1	0	1	1
Bénin	Bénin	1	66	2	1	0	0	25,7	1	0	1	0	0	1	0	1	1	0	1	0	1	1
Bénin	Bénin	1	42	3	1	1	0	23,7	1	0	1	0	0	1	1	0	0	0	1	0	0	3
Bénin	Bénin	0	63	2	1	1	0	32,9	1	0	0	0	0	1	1	1	0	0	1	1	0	3
Bénin	Bénin	1	60	3	1	0	0	20,7	1	0	1	1	0	1	1	0	0	1	1	1	0	2
Bénin	Bénin	0	NA	2	1	1	0	28,6	1	0	0	0	1	1	0	0	0	0	1	1	0	2
Bénin	Bénin	0	72	2	1	1	0	22,9	1	0	0	1	0	1	0	0	0	0	1	0	0	3
Bénin	Bénin	0	54	2	1	1	0	31,2	1	0	1	0	0	1	0	0	1	0	0	0	0	1
Bénin	Bénin	1	33	2	1	1	1	26,4	1	0	0	1	0	1	0	0	0	0	1	0	0	1
Bénin	Bénin	0	42	2	1	1	0	22,9	0	0	0	0	0	0	0	0	0	0	1	1	0	1
Bénin	Bénin	0	40	2	1	1	0	27,5	0	0	0	0	0	0	0	0	1	1	0	0	0	3
Bénin	Bénin	0	66	3	1	1	0	25,4	1	0	0	1	0	1	1	0	1	0	1	0	0	2
Bénin	Bénin	0	56	2	1	1	0	30,5	1	0	0	1	0	1	1	0	1	1	1	0	1	2
Bénin	Bénin	0	45	2	1	1	0	24,8	1	0	0	1	0	1	1	1	0	1	1	0	0	2
Bénin	Bénin	1	57	2	1	1	0	21,1	1	0	1	0	0	0	1	0	0	0	1	0	1	2
Bénin	Bénin	0	68	2	1	1	0	24,6	0	0	0	0	0	0	1	0	1	0	1	0	0	1
Bénin	Bénin	0	55	2	1	1	0	26,6	0	0	0	0	0	0	0	0	0	0	1	1	0	3
Bénin	Bénin	0	53	3	1	1	0	40,4	1	0	0	1	0	0	1	0	0	1	0	0	0	1
Bénin	Bénin	0	51	NA	1	NA	0	24	1	0	0	1	0	1	1	0	1	0	1	0	1	2
Bénin	Bénin	1	84	3	1	1	0	22,5	0	0	0	0	0	0	1	0	0	0	1	0	1	1
Bénin	Bénin	1	58	3	1	1	0	29,1	1	0	0	0	0	1	1	0	0	0	1	0	0	2
Bénin	Bénin	0	81	2	1	1	0	21,1	1	0	0	0	0	1	1	0	1	0	0	1	0	2
Bénin	Bénin	0	61	3	1	1	NA	23,9	1	0	0	0	0	1	0	0	1	0	0	0	1	1
Bénin	Bénin	0	72	2	1	1	0	21,2	1	0	0	1	0	1	0	0	0	0	1	0	0	2
Bénin	Bénin	0	84	3	1	1	0	27,3	0	0	0	0	0	0	0	0	1	0	1	1	0	3
Bénin	Bénin	0	39	3	1	1	0	27,1	0	0	0	0	0	0	0	0	1	1	1	0	0	3
Bénin	Bénin	1	49	3	1	0	0	26,8	1	0	1	1	0	1	1	0	0	0	1	0	0	2
Bénin	Bénin	0	50	1	1	1	0	29,2	1	0	0	0	0	1	0	0	0	0	1	0	1	2
Bénin	Bénin	0	58	3	1	1	0	27,2	1	0	0	1	0	0	0	1	0	0	1	0	1	3
Bénin	Bénin	0	63	2	1	1	0	31,6	0	0	0	0	0	0	0	1	0	0	1	1	0	2
Bénin	Bénin	0	71	3	1	1	0	20	1	0	0	0	0	1	0	0	0	0	1	0	1	2
Bénin	Bénin	1	62	3	1	1	0	22,1	0	0	0	0	0	0	1	0	1	1	1	0	1	1
Bénin	Bénin	0	61	2	1	1	0	33,4	1	0	0	1	0	0	1	1	0	0	1	1	0	2
Bénin	Bénin	0	83	3	1	1	0	NA	1	0	0	0	0	1	1	1	0	0	1	0	0	2
Bénin	Bénin	0	44	3	1	1	0	36,8	1	0	0	0	0	1	0	0	1	0	0	0	1	1
Bénin	Bénin	1	56	2	1	1	0	21,4	1	0	0	0	0	1	1	1	1	0	0	0	0	3
Bénin	Bénin	0	60	NA	1	1	0	18	1	0	0	0	0	1	1	1	1	0	0	0	0	2
Bénin	Bénin	0	76	3	1	1	0	NA	1	0	0	0	0	1	1	0	1	0	0	0	1	1
Bénin	Bénin	0	58	2	1	1	1	29,6	1	0	0	0	0	1	1	0	0	0	1	0	0	1
Bénin	Bénin	1	72	3	1	1	0	29,1	1	0	1	1	0	1	1	0	1	0	0	0	0	1
Cameroun	Cameroun	0	62	1	2	1	0	NA	1	1	0	0	0	0	0	0	NA	NA	NA	NA	NA	1
Cameroun	Cameroun	0	52	1	2	1	0	33,5	1	0	0	0	0	0	1	1	1	0	1	0	1	2
Cameroun	Cameroun	0	85	1	2	1	0	NA	NA	NA	NA	NA	NA	NA	1	0	NA	NA	NA	NA	NA	1
Cameroun	Cameroun	1	85	2	2	0	0	20,2	1	0	0	0	0	1	1	1	1	0	0	0	1	2
Cameroun	Cameroun	0	48	3	2	0	0	NA	1	0	0	1	0	1	0	0	0	0	0	0	1	2
Cameroun	Cameroun	0	40	2	2	1	0	31,6	1	0	0	0	0	1	NA	1	0	1	1	0	1	2
Cameroun	Cameroun	0	59	3	2	1	0	36,5	1	0	0	0	0	0	1	1	1	0	1	0	0	1
Cameroun	Cameroun	0	67	2	2	1	0	32	1	0	0	0	0	0	1	0	1	0	0	0	1	1
Cameroun	Cameroun	1	46	2	2	1	0	25,7	1	0	0	1	0	0	NA	1	1	1	0	0	1	1
Cameroun	Cameroun	0	52	3	2	0	0	35,1	1	0	0	0	1	0	1	1	0	0	0	0	1	1
Cameroun	Cameroun	0	50	2	2	1	0	28,4	0	0	0	0	0	0	0	0	NA	NA	NA	NA	NA	3
Cameroun	Cameroun	1	69	2	2	1	1	27,2	1	0	0	1	1	0	1	1	1	0	1	0	1	2
Cameroun	Cameroun	0	49	2	2	NA	0	39,6	1	0	0	0	0	1	1	0	1	0	1	1	0	1
Cameroun	Cameroun	1	52	2	2	1	0	30,8	1	0	0	0	0	0	0	0	NA	NA	NA	NA	NA	3
Cameroun	Cameroun	1	52	2	2	1	0	30,8	1	0	0	0	0	0	0	0	0	0	0	0	1	3
Cameroun	Cameroun	1	58	3	2	0	0	33,1	1	0	0	0	1	0	1	0	1	0	0	0	1	3
Cameroun	Cameroun	0	84	2	2	1	0	37,5	1	0	0	0	0	1	0	0	0	0	0	1	0	1
Cameroun	Cameroun	0	42	3	2	1	0	21	0	0	0	0	0	0	1	1	1	0	1	0	0	3
Cameroun	Cameroun	1	70	2	2	0	0	30,4	1	0	0	0	0	0	1	1	NA	NA	NA	NA	NA	2
Cameroun	Cameroun	0	47	3	2	1	0	26,9	0	0	0	0	0	0	0	0	0	0	0	0	1	3
Cameroun	Cameroun	0	54	3	2	1	0	31,3	1	0	0	0	0	0	0	0	0	0	0	0	1	3
Cameroun	Cameroun	1	70	3	2	1	0	29,7	1	0	0	0	0	0	1	0	1	0	0	0	1	1
Cameroun	Cameroun	0	55	3	2	1	0	36,7	1	0	0	0	0	1	NA	1	1	0	0	0	1	2
Cameroun	Cameroun	0	31	2	2	0	1	22,3	1	0	1	0	0	0	1	1	0	0	0	0	1	3
Cameroun	Cameroun	1	49	2	2	1	0	29,1	1	0	0	0	0	1	1	1	1	1	1	1	0	3
Cameroun	Cameroun	1	45	3	2	1	1	30,5	1	0	0	0	0	0	1	0	1	0	1	0	0	1
Cameroun	Cameroun	1	72	3	2	1	0	38,8	1	0	0	0	0	1	0	0	1	0	0	0	0	2
Cameroun	Cameroun	0	41	3	2	1	0	29,7	1	0	0	0	0	1	NA	1	1	1	1	0	1	2
Cameroun	Cameroun	1	48	2	2	0	1	24,5	NA	NA	NA	NA	NA	NA	1	1	1	0	1	0	1	1
Cameroun	Cameroun	1	76	NA	2	1	0	27,9	1	0	1	1	0	0	0	NA	0	0	0	0	1	3
Cameroun	Cameroun	0	70	2	2	1	0	27,7	1	1	1	0	0	1	1	0	1	0	0	0	1	3
Cameroun	Cameroun	0	65	3	2	1	0	39,9	1	0	0	1	0	1	0	0	1	0	1	0	1	2
Cameroun	Cameroun	1	59	2	2	1	1	28,2	1	1	0	0	0	0	1	0	1	0	0	0	1	2
Cameroun	Cameroun	0	62	2	2	1	0	25	0	0	0	0	0	0	1	0	1	1	1	0	1	3
Cameroun	Cameroun	1	66	2	2	0	0	25,4	1	0	0	0	0	1	1	0	1	1	0	0	1	1
Cameroun	Cameroun	0	42	3	2	1	0	23,1	1	0	0	0	0	1	0	0	1	0	0	0	1	3
Cameroun	Cameroun	0	38	3	2	1	NA	31,3	1	0	0	0	0	1	0	0	0	1	1	0	0	2
Cameroun	Cameroun	0	68	1	2	1	0	NA	0	0	0	0	0	0	1	1	1	0	0	0	0	2
Cameroun	Cameroun	0	46	3	2	1	0	34,9	1	0	0	0	0	0	0	0	0	0	1	0	1	3
Cameroun	Cameroun	1	66	1	2	0	1	29,1	1	0	0	0	0	1	1	0	NA	NA	NA	NA	NA	1
Cameroun	Cameroun	1	42	2	2	1	1	24,8	1	0	0	0	0	1	0	NA	0	0	1	0	0	3
Cameroun	Cameroun	0	77	2	2	0	0	40,4	1	0	0	1	0	1	1	0	1	0	0	0	1	1
Cameroun	Cameroun	0	62	2	2	0	0	30,1	1	0	0	0	1	0	1	0	0	0	1	0	0	2
Cameroun	Cameroun	1	55	2	2	1	0	25,7	0	0	0	0	0	0	0	0	1	0	0	0	1	1
Cameroun	Cameroun	0	58	NA	2	1	0	33,3	0	0	0	0	0	0	1	0	1	1	0	0	1	1
Cameroun	Cameroun	1	55	3	2	1	0	33	1	0	0	0	1	0	0	1	0	0	1	0	1	1
Cameroun	Cameroun	0	63	1	2	1	0	33,8	0	0	0	0	0	0	NA	0	1	0	0	0	1	3
Cameroun	Cameroun	0	59	3	2	1	0	26,6	1	0	1	1	0	0	1	1	0	0	0	0	1	2
Cameroun	Cameroun	1	64	2	2	0	0	28,1	NA	NA	NA	NA	NA	NA	1	1	0	0	1	0	0	2
Cameroun	Cameroun	0	57	3	2	1	0	32	1	0	0	1	0	0	0	0	1	0	0	0	0	1
Cameroun	Cameroun	1	60	3	2	1	0	24,2	0	0	0	0	0	0	1	0	1	0	1	0	1	3
Cameroun	Cameroun	0	51	1	2	0	1	33,9	NA	NA	NA	NA	NA	NA	NA	1	1	0	1	0	0	2
Cameroun	Cameroun	0	45	3	2	1	0	29,8	0	0	0	0	0	0	1	0	1	0	1	0	1	1
Cameroun	Cameroun	1	48	2	2	0	0	23	1	1	0	0	0	0	1	0	1	0	1	0	1	2
Cameroun	Cameroun	0	60	1	2	0	0	26,7	0	0	0	0	0	0	1	0	0	1	1	0	0	3
Cameroun	Cameroun	0	40	2	2	1	1	27,9	0	0	0	0	0	0	1	0	0	0	1	0	1	2
Cameroun	Cameroun	0	58	NA	2	1	0	30,1	0	0	0	0	0	0	0	1	1	0	0	0	0	3
Cameroun	Cameroun	1	55	3	2	0	1	28,3	1	0	1	0	0	0	1	1	0	0	1	0	1	2
Cameroun	Cameroun	0	64	1	2	0	0	29,3	1	0	0	0	0	1	1	0	1	1	0	0	1	3
Cameroun	Cameroun	1	71	2	2	0	0	28,7	0	0	0	0	0	0	1	1	1	0	0	1	0	1
Cameroun	Cameroun	0	42	3	2	1	0	25,4	0	0	0	0	0	0	0	0	0	0	1	0	0	2
Cameroun	Cameroun	0	44	2	2	1	0	33,6	1	0	1	0	0	0	0	1	0	1	0	0	1	2
Cameroun	Cameroun	1	66	3	2	0	1	20,5	0	0	0	0	0	0	1	1	0	0	1	0	0	2
Cameroun	Cameroun	0	53	1	2	1	0	NA	1	0	0	0	0	1	NA	0	1	0	0	0	1	2
Cameroun	Cameroun	0	70	1	2	0	0	27,1	1	0	0	0	0	1	0	0	0	0	0	0	1	2
Cameroun	Cameroun	0	59	NA	2	1	0	NA	NA	NA	NA	NA	NA	NA	0	0	0	0	1	0	0	2
Cameroun	Cameroun	0	46	2	2	0	0	NA	1	1	0	0	0	1	1	1	1	0	1	0	0	1
Cameroun	Cameroun	1	54	3	2	1	0	29	0	0	0	0	0	0	1	0	1	0	0	0	1	2
Cameroun	Cameroun	0	56	2	2	0	0	29,8	1	0	1	0	0	0	NA	1	1	0	1	0	1	1
Cameroun	Cameroun	0	56	2	2	1	NA	31,1	1	0	0	0	0	1	NA	0	1	0	0	0	1	3
Cameroun	Cameroun	0	53	2	2	0	0	24,7	1	0	0	0	0	1	1	0	1	0	0	0	1	3
Cameroun	Cameroun	0	60	2	2	1	0	32,9	1	0	0	0	0	1	1	0	1	1	0	0	1	1
Cameroun	Cameroun	0	60	2	2	1	0	71,8	1	0	0	0	0	1	1	1	0	0	1	0	1	1
Cameroun	Cameroun	1	67	3	2	1	0	23,2	1	0	0	0	0	1	NA	0	1	0	0	0	1	2
Cameroun	Cameroun	0	34	2	2	1	1	31,3	1	0	0	0	0	1	0	NA	0	0	1	0	0	2
Cameroun	Cameroun	0	57	1	2	1	0	29,1	1	0	0	0	0	0	0	1	1	0	1	0	1	1
Cameroun	Cameroun	0	42	2	2	1	0	23,2	1	0	0	0	0	1	NA	0	1	0	1	0	1	2
Cameroun	Cameroun	1	56	1	2	0	0	28,6	NA	NA	NA	NA	NA	NA	1	0	1	0	1	0	1	1
Cameroun	Cameroun	0	57	2	2	1	0	30,1	NA	NA	NA	NA	NA	NA	1	NA	NA	NA	NA	NA	NA	2
Cameroun	Cameroun	0	45	1	2	1	1	35	1	0	0	0	0	1	1	1	0	1	0	0	0	1
Cameroun	Cameroun	0	55	3	2	1	NA	23,2	1	0	0	1	0	0	1	0	1	0	0	0	1	1
Cameroun	Cameroun	0	55	2	2	1	0	36,2	1	1	0	0	0	0	1	1	0	0	1	0	0	2
Cameroun	Cameroun	0	78	2	2	1	0	21,9	1	0	0	0	0	1	1	0	1	1	0	0	0	3
Cameroun	Cameroun	0	63	1	2	1	0	26,9	1	0	1	0	0	0	0	1	1	0	1	0	1	2
Cameroun	Cameroun	1	59	2	2	0	0	NA	0	0	0	0	0	0	0	1	1	0	0	0	0	3
Cameroun	Cameroun	0	65	2	2	1	0	32,4	1	0	0	0	0	0	1	0	1	0	0	0	1	1
Cameroun	Cameroun	0	45	1	2	1	0	29,7	0	0	0	0	0	0	1	1	1	0	0	0	1	2
Cameroun	Cameroun	1	66	1	2	0	1	21,8	1	0	0	0	0	1	NA	NA	1	0	1	1	0	3
Cameroun	Cameroun	0	50	2	2	1	0	30,5	1	0	0	0	0	1	1	1	1	0	0	0	1	2
Cameroun	Cameroun	0	47	2	2	1	0	NA	0	0	0	0	0	0	0	0	1	1	0	0	0	1
Cameroun	Cameroun	0	58	3	2	1	0	27,3	1	0	1	0	0	0	1	1	1	0	0	1	0	1
Cameroun	Cameroun	0	76	1	2	0	0	NA	0	0	0	0	0	0	0	1	1	0	0	0	1	1
Cameroun	Cameroun	0	59	2	2	1	0	29,8	1	0	0	0	0	1	0	0	0	0	1	0	0	2
Cameroun	Cameroun	0	45	2	2	0	0	22,7	1	0	0	1	0	0	1	0	0	1	1	0	0	1
Cameroun	Cameroun	0	61	2	2	0	NA	33,6	1	0	0	0	0	0	1	0	1	0	0	0	1	1
Cameroun	Cameroun	0	57	2	2	1	0	35,9	1	0	0	0	0	1	0	0	1	0	1	0	1	2
Cameroun	Cameroun	0	59	2	2	0	1	38,8	1	0	0	0	0	0	0	0	0	0	1	0	0	1
Cameroun	Cameroun	1	65	1	2	0	0	30,8	1	0	0	0	0	1	0	0	0	1	1	0	0	2
Cameroun	Cameroun	1	45	3	2	1	1	30,1	1	0	0	0	1	0	1	0	0	0	1	0	0	3
Cameroun	Cameroun	0	50	1	2	0	0	20,7	0	0	0	0	0	0	0	0	1	1	0	0	1	3
Cameroun	Cameroun	0	66	2	2	1	0	32,9	NA	NA	NA	NA	NA	NA	0	0	1	0	0	0	0	1
Cameroun	Cameroun	1	59	3	2	0	0	31	1	1	0	0	0	0	1	1	NA	NA	NA	NA	NA	1
Cameroun	Cameroun	1	47	3	2	1	0	34,4	1	0	0	0	0	1	0	0	1	1	1	0	1	1
Cameroun	Cameroun	1	72	1	2	0	0	NA	1	0	0	0	0	1	NA	0	0	0	1	0	0	2
Cameroun	Cameroun	1	45	3	2	1	0	26,3	1	1	0	0	0	0	1	0	1	1	1	0	1	1
Cameroun	Cameroun	0	67	1	2	1	1	36,7	1	0	1	1	1	1	1	1	1	0	0	0	1	1
Cameroun	Cameroun	1	64	1	2	0	0	29,3	0	0	0	0	0	0	1	1	1	1	1	0	1	3
Cameroun	Cameroun	0	59	NA	2	1	0	29	1	0	0	0	0	1	0	1	1	0	0	0	1	1
Cameroun	Cameroun	0	88	2	2	0	0	19,5	0	0	0	0	0	0	1	1	1	0	0	0	1	1
Cameroun	Cameroun	1	73	2	2	0	0	23,5	NA	NA	NA	NA	NA	NA	1	0	0	0	1	0	0	3
Cameroun	Cameroun	0	42	2	2	1	1	25,5	1	0	0	0	0	1	0	0	0	0	1	0	0	2
Cameroun	Cameroun	1	48	3	2	1	0	26,8	1	0	0	1	0	1	1	0	0	0	1	0	0	3
Cameroun	Cameroun	0	57	2	2	0	1	30,1	1	0	0	0	1	0	1	0	0	0	1	0	0	3
Cameroun	Cameroun	0	68	2	2	0	0	32	1	0	0	0	1	0	1	0	1	0	1	0	1	1
Cameroun	Cameroun	0	30	2	2	1	1	33,9	0	0	0	0	0	0	0	0	0	0	1	0	0	2
Cameroun	Cameroun	0	81	NA	2	0	0	28,8	NA	NA	NA	NA	NA	NA	0	1	1	0	0	0	1	2
Cameroun	Cameroun	0	56	3	2	0	0	34,4	1	0	0	0	1	0	1	0	1	0	0	0	1	3
Cameroun	Cameroun	0	45	2	2	1	0	27,6	NA	NA	NA	NA	NA	NA	0	0	0	0	1	0	0	3
Cameroun	Cameroun	0	59	2	2	1	0	48,9	1	0	0	0	0	1	0	0	1	1	1	0	1	2
Cameroun	Cameroun	0	51	2	2	0	0	24,7	1	1	0	1	0	0	1	0	0	0	1	0	0	2
Cameroun	Cameroun	0	29	3	2	1	0	27,5	0	0	0	0	0	0	0	0	1	0	1	0	1	1
Cameroun	Cameroun	0	53	2	2	1	0	NA	1	0	0	0	0	1	0	0	0	0	1	0	1	3
Cameroun	Cameroun	0	44	NA	2	1	0	31,2	1	0	1	0	0	0	0	0	NA	NA	NA	NA	NA	3
Cameroun	Cameroun	0	48	3	2	1	0	25,6	0	0	0	0	0	0	0	NA	1	1	1	0	0	1
Cameroun	Cameroun	0	53	3	2	1	1	23,2	0	0	0	0	0	0	1	1	1	0	1	0	1	3
Cameroun	Cameroun	0	65	2	2	1	1	30	1	0	1	0	0	0	1	1	0	0	0	0	1	1
Cameroun	Cameroun	1	73	2	2	1	1	25,3	1	0	0	0	0	1	1	1	1	0	0	0	1	1
Cameroun	Cameroun	0	75	2	2	0	1	27,9	1	1	0	0	0	0	1	0	1	0	1	0	0	2
Cameroun	Cameroun	1	75	2	2	1	0	31,1	1	0	0	0	0	1	1	1	1	0	1	0	1	2
Cameroun	Cameroun	1	62	2	2	0	0	27,1	0	0	0	0	0	0	1	1	0	0	1	0	0	3
Cameroun	Cameroun	0	70	1	2	1	0	32,4	1	0	0	0	0	1	1	0	1	1	0	0	1	1
Cameroun	Cameroun	0	44	3	2	1	1	32,3	0	0	0	0	0	0	0	NA	0	0	1	0	0	1
Cameroun	Cameroun	1	59	2	2	0	0	NA	0	0	0	0	0	0	0	0	0	1	1	0	1	1
Cameroun	Cameroun	1	42	3	2	0	1	27,8	0	0	0	0	0	0	1	0	1	0	1	0	1	2
Cameroun	Cameroun	1	69	2	2	0	1	21,2	1	0	0	0	0	1	1	0	0	0	1	0	0	2
Cameroun	Cameroun	0	65	2	2	1	0	32,8	0	0	0	0	0	0	0	0	1	0	0	0	1	2
Cameroun	Cameroun	0	56	3	2	1	0	32	NA	NA	NA	NA	NA	NA	0	0	0	1	0	0	0	2
Cameroun	Cameroun	0	78	2	2	0	1	33,8	1	0	0	0	0	1	NA	0	1	0	0	0	1	2
Cameroun	Cameroun	0	57	3	2	1	0	25	1	0	0	0	0	1	0	0	0	1	0	0	0	1
Cameroun	Cameroun	0	63	2	2	1	0	26,6	1	0	0	0	0	1	0	0	0	1	1	0	0	3
Cameroun	Cameroun	0	38	2	2	1	1	22,4	1	0	0	0	0	0	1	0	1	0	1	0	1	3
Cameroun	Cameroun	1	48	NA	2	1	0	20,3	1	1	0	0	0	0	1	0	0	0	1	0	1	3
Cameroun	Cameroun	0	59	NA	2	1	0	NA	1	0	1	0	0	1	1	0	1	0	1	1	0	2
Cameroun	Cameroun	0	56	NA	2	1	0	28	1	1	0	0	0	1	1	1	1	1	0	0	1	3
Cameroun	Cameroun	0	40	1	2	1	0	NA	0	0	0	0	0	0	0	0	0	0	0	0	1	1
Cameroun	Cameroun	1	49	3	2	0	1	26,2	0	0	0	0	0	0	1	0	1	0	0	0	1	2
Cameroun	Cameroun	1	58	NA	2	1	0	27,2	1	1	0	0	0	0	1	0	1	0	0	0	1	2
Cameroun	Cameroun	0	57	2	2	1	0	36,2	1	0	0	0	0	0	1	0	1	0	1	0	0	2
Cameroun	Cameroun	0	65	2	2	1	0	32,3	1	0	0	1	0	1	0	0	0	0	1	0	0	1
Cameroun	Cameroun	1	60	3	2	1	0	28,7	NA	NA	NA	NA	NA	NA	1	1	1	0	0	0	0	1
Cameroun	Cameroun	0	58	3	2	1	0	NA	1	0	1	0	0	1	0	0	0	0	1	0	0	1
Cameroun	Cameroun	0	72	2	2	0	0	27,5	1	0	0	0	0	1	0	1	1	0	0	0	1	2
Cameroun	Cameroun	0	60	2	2	0	0	31,6	1	0	0	0	0	1	NA	1	0	0	1	0	0	1
Cameroun	Cameroun	0	36	3	2	1	0	26,2	1	0	0	0	0	0	1	1	1	0	0	0	0	1
Cameroun	Cameroun	0	56	2	2	1	0	NA	1	0	0	0	0	1	0	0	1	1	0	0	0	1
Cameroun	Cameroun	0	61	2	2	1	1	32,2	1	0	0	0	0	0	0	NA	1	0	1	0	1	3
Cameroun	Cameroun	0	83	2	2	1	0	23,3	1	0	0	0	0	1	1	0	1	0	1	0	0	3
Cameroun	Cameroun	1	56	2	2	0	1	29,8	1	0	1	1	0	1	1	1	0	0	1	0	1	3
Cameroun	Cameroun	0	75	1	2	1	0	NA	1	1	0	0	0	1	0	0	0	0	1	0	0	1
Cameroun	Cameroun	1	73	3	2	1	0	26,6	1	0	0	0	0	1	1	1	1	0	0	1	0	3
Cameroun	Cameroun	0	74	2	2	1	1	28,2	1	0	0	0	0	1	1	0	0	0	1	0	0	2
Cameroun	Cameroun	0	50	3	2	1	0	32	NA	NA	NA	NA	NA	NA	0	0	1	1	0	0	0	2
Cameroun	Cameroun	0	74	2	2	1	0	25	1	0	0	0	0	1	0	0	0	0	0	0	1	2
Cameroun	Cameroun	0	52	2	2	1	0	35,3	1	0	0	0	0	1	0	0	0	0	1	0	1	1
Cameroun	Cameroun	0	52	2	2	1	0	35,3	1	0	0	0	0	1	0	0	0	0	1	0	1	1
Cameroun	Cameroun	0	32	3	2	1	0	NA	0	0	0	0	0	0	0	1	1	1	0	0	0	3
Cameroun	Cameroun	0	38	2	2	NA	0	31,2	NA	NA	NA	NA	NA	NA	0	1	1	0	0	0	1	2
Cameroun	Cameroun	0	85	2	2	0	0	NA	1	0	0	0	0	1	1	0	1	0	0	0	1	3
Cameroun	Cameroun	0	74	2	2	1	0	37,3	1	1	0	0	0	1	1	1	NA	NA	NA	NA	NA	3
Cameroun	Cameroun	1	65	2	2	0	1	27,4	0	0	0	0	0	0	1	1	0	0	1	1	0	1
Cameroun	Cameroun	0	62	3	2	1	0	26,4	NA	NA	NA	NA	NA	NA	0	0	1	0	1	0	0	1
Cameroun	Cameroun	1	57	NA	2	1	0	26,9	1	0	0	0	0	1	0	0	1	0	1	0	0	2
Cameroun	Cameroun	1	44	3	2	NA	0	28	0	0	0	0	0	0	0	1	1	0	0	0	1	2
Cameroun	Cameroun	0	63	2	2	1	1	45,5	1	0	0	0	0	0	1	0	0	0	1	0	0	1
Cameroun	Cameroun	0	56	2	2	1	0	40,6	1	0	0	0	0	0	1	1	1	0	1	0	0	2
Cameroun	Cameroun	0	61	2	2	1	0	34	1	0	0	0	0	0	1	1	1	0	1	0	0	1
Cameroun	Cameroun	0	70	2	2	1	0	27,2	0	0	0	0	0	0	0	1	0	1	0	0	0	3
Cameroun	Cameroun	1	66	NA	2	1	0	42,4	1	1	0	0	0	0	0	0	0	0	1	0	0	1
Cameroun	Cameroun	0	51	2	2	1	1	28,4	0	0	0	0	0	0	0	NA	1	0	0	0	1	2
Cameroun	Cameroun	1	76	2	2	0	1	22,4	1	0	0	0	0	0	1	0	0	0	0	0	1	3
Cameroun	Cameroun	1	53	1	2	NA	0	26,2	1	1	0	0	0	1	1	0	1	0	0	0	1	2
Cameroun	Cameroun	1	44	2	2	1	0	32,9	0	0	0	0	0	0	NA	0	1	1	0	0	0	3
Cameroun	Cameroun	1	58	2	2	1	1	31,1	1	0	0	0	0	1	0	0	1	0	1	0	1	2
Cameroun	Cameroun	0	60	3	2	1	0	37,2	1	0	0	0	0	1	0	NA	0	0	1	0	0	3
Cameroun	Cameroun	1	66	2	2	1	0	33,2	NA	NA	NA	NA	NA	NA	1	0	0	0	1	0	0	3
Cameroun	Cameroun	1	56	3	2	1	1	26,8	1	0	1	0	0	0	1	1	1	0	1	0	1	1
Cameroun	Cameroun	1	81	2	2	1	0	27,7	NA	NA	NA	NA	NA	NA	1	0	0	0	1	0	1	2
Cameroun	Cameroun	0	41	2	2	1	0	23,4	0	0	0	0	0	0	1	1	0	0	1	0	0	3
Cameroun	Cameroun	0	69	2	2	1	0	30,5	1	0	1	0	0	1	0	1	NA	NA	NA	NA	NA	1
Cameroun	Cameroun	1	53	1	2	0	1	22,9	0	0	0	0	0	0	0	0	0	0	0	0	1	2
Cameroun	Cameroun	0	54	2	2	1	0	28,8	0	0	0	0	0	0	0	1	0	0	0	0	1	1
Cameroun	Cameroun	1	74	2	2	0	0	24,7	0	0	0	0	0	0	1	0	0	1	0	0	0	2
Cameroun	Cameroun	0	57	2	2	1	1	54,4	1	0	0	0	0	1	1	0	1	0	0	0	1	3
Cameroun	Cameroun	0	46	3	2	1	1	51	1	0	0	0	0	1	1	0	1	0	1	0	1	2
Cameroun	Cameroun	1	59	3	2	1	NA	31,9	0	0	0	0	0	0	0	0	0	1	1	0	0	1
Cameroun	Cameroun	1	64	2	2	1	0	27	1	0	0	0	0	0	1	0	0	1	1	0	1	3
Cameroun	Cameroun	0	37	2	2	1	1	36,2	1	0	0	0	0	0	1	1	0	0	1	0	0	3
Cameroun	Cameroun	1	77	1	2	1	0	23,2	0	0	0	0	0	0	1	1	1	0	1	0	1	2
Cameroun	Cameroun	1	64	2	2	0	1	25,8	NA	NA	NA	NA	NA	NA	1	0	1	0	1	0	1	3
Cameroun	Cameroun	0	44	2	2	0	NA	NA	1	0	0	0	0	1	0	1	1	1	0	0	0	3
Cameroun	Cameroun	1	69	3	2	1	NA	23,4	1	0	1	0	0	1	1	1	1	1	0	0	1	1
Cameroun	Cameroun	0	59	NA	2	1	0	41,1	1	0	1	0	0	1	1	1	0	1	1	0	1	2
Cameroun	Cameroun	0	58	NA	2	1	0	22,2	1	0	1	0	0	1	1	0	1	1	1	0	1	2
Cameroun	Cameroun	0	55	2	2	1	1	28,4	0	0	0	0	0	0	1	0	0	0	1	0	0	2
Cameroun	Cameroun	0	68	2	2	0	0	17,5	1	1	0	0	0	0	1	1	0	0	1	0	1	3
Cameroun	Cameroun	0	75	2	2	1	0	32,8	1	0	1	0	0	0	0	0	1	0	1	0	1	1
Cameroun	Cameroun	1	84	2	2	1	0	33,2	1	0	1	0	0	1	1	1	0	1	1	0	0	1
Cameroun	Cameroun	0	68	1	2	1	0	20,2	1	0	0	1	1	0	1	1	1	0	1	0	0	1
Cameroun	Cameroun	0	62	2	2	0	0	27,7	1	0	0	0	0	1	1	1	1	0	1	0	1	2
Cameroun	Cameroun	1	54	3	2	1	0	30	1	1	0	0	0	0	1	1	1	0	0	0	1	2
Cameroun	Cameroun	0	69	2	2	1	0	30,4	0	0	0	0	0	0	1	1	1	0	0	0	1	2
Cameroun	Cameroun	0	62	2	2	1	0	21,3	0	0	0	0	0	0	1	0	1	0	0	0	1	1
Cameroun	Cameroun	1	72	2	2	1	0	NA	1	0	0	0	0	1	1	0	1	0	0	0	1	2
Cameroun	Cameroun	0	72	2	2	0	1	24,8	0	0	0	0	0	0	1	0	0	0	1	1	0	3
Cameroun	Cameroun	1	63	2	2	1	1	27,8	0	0	0	0	0	0	1	0	1	0	1	0	0	3
Cameroun	Cameroun	1	57	2	2	0	0	28,7	NA	NA	NA	NA	NA	NA	1	0	0	0	1	0	1	2
Cameroun	Cameroun	0	59	2	2	1	0	NA	0	0	0	0	0	0	0	0	0	0	1	0	0	1
Cameroun	Cameroun	0	41	3	2	1	0	30	1	0	0	1	1	0	1	1	1	0	0	0	1	2
Cameroun	Cameroun	0	45	2	2	0	1	29,7	1	0	1	0	0	0	1	0	0	0	1	0	0	1
Cameroun	Cameroun	0	63	2	2	1	0	NA	1	0	0	0	0	1	1	0	1	1	1	1	0	1
Cameroun	Cameroun	0	84	1	2	1	0	NA	NA	NA	NA	NA	NA	NA	0	0	NA	NA	NA	NA	NA	1
Cameroun	Cameroun	1	73	3	2	1	0	27,3	1	0	1	0	0	1	1	0	1	0	1	1	0	3
Cameroun	Cameroun	0	50	2	2	1	1	25,2	0	0	0	0	0	0	NA	0	0	0	1	0	0	3
Cameroun	Cameroun	0	62	2	2	1	0	39	1	0	0	1	0	1	NA	0	0	0	1	0	0	3
Cameroun	Cameroun	0	59	1	2	1	0	23	1	0	0	0	0	1	1	1	1	0	0	0	1	2
Cameroun	Cameroun	0	62	1	2	0	0	34,2	1	0	0	0	0	0	1	0	1	0	1	0	0	2
Cameroun	Cameroun	1	58	2	2	1	NA	NA	NA	NA	NA	NA	NA	NA	1	0	1	1	1	0	0	2
Cameroun	Cameroun	0	50	2	2	0	0	33,3	1	0	0	0	0	0	1	1	1	0	1	0	1	1
Cameroun	Cameroun	0	48	2	2	1	1	32	1	0	0	0	0	0	1	1	0	0	1	0	0	1
Cameroun	Cameroun	0	54	2	2	1	0	33,1	1	0	0	0	0	0	0	1	0	0	1	0	0	1
Cameroun	Cameroun	1	65	NA	2	0	0	28,9	0	0	0	0	0	0	1	0	0	0	1	0	0	3
Cameroun	Cameroun	0	38	2	2	1	1	22,8	0	0	0	0	0	0	0	0	1	1	0	0	1	2
Cameroun	Cameroun	0	54	NA	2	1	1	NA	1	0	0	0	0	1	NA	1	NA	NA	NA	NA	NA	2
Cameroun	Cameroun	0	55	1	2	1	0	NA	1	0	1	0	0	1	1	0	1	0	0	0	0	3
Cameroun	Cameroun	0	50	3	2	1	0	44,1	1	0	0	0	0	1	0	0	1	1	0	0	1	3
Cameroun	Cameroun	0	58	2	2	1	0	27,5	NA	NA	NA	NA	NA	NA	1	0	0	0	1	0	0	3
Cameroun	Cameroun	1	74	2	2	0	0	30,5	1	0	0	0	0	1	1	0	1	0	1	0	1	1
Cameroun	Cameroun	0	50	NA	2	1	1	26,7	1	0	0	0	0	1	0	0	NA	NA	NA	NA	NA	2
Cameroun	Cameroun	0	73	1	2	0	NA	32,4	1	1	0	0	0	0	NA	1	0	1	0	0	0	3
Cameroun	Cameroun	0	79	NA	2	1	0	20,8	1	1	0	0	0	0	1	0	1	0	1	0	1	1
Cameroun	Cameroun	0	54	3	2	0	1	NA	1	0	0	0	0	1	0	0	NA	NA	NA	NA	NA	3
Cameroun	Cameroun	0	54	2	2	1	0	NA	0	0	0	0	0	0	0	0	0	0	1	0	0	1
Cameroun	Cameroun	1	81	2	2	1	1	24,2	0	0	0	0	0	0	0	0	0	0	1	0	0	3
Cameroun	Cameroun	1	79	3	2	1	0	31,8	1	0	0	0	0	0	1	1	0	0	1	0	1	2
Cameroun	Cameroun	1	61	3	2	1	0	23,9	0	0	0	0	0	0	1	1	0	0	1	0	0	2
Cameroun	Cameroun	0	71	2	2	1	0	32,4	1	0	1	0	0	1	0	0	0	0	0	1	0	2
Cameroun	Cameroun	0	69	3	2	1	0	27	1	0	1	0	0	0	0	1	1	1	1	0	1	1
Cameroun	Cameroun	0	65	2	2	0	0	37,1	1	0	0	0	0	0	1	0	1	0	0	0	1	1
Cameroun	Cameroun	0	58	2	2	0	0	35,3	NA	NA	NA	NA	NA	NA	0	0	1	0	1	0	1	3
Cameroun	Cameroun	1	65	2	2	1	0	20,3	0	0	0	0	0	0	1	0	1	0	0	0	1	3
Cameroun	Cameroun	1	27	2	2	1	1	23,3	0	0	0	0	0	0	1	0	NA	NA	NA	NA	NA	1
Cameroun	Cameroun	1	21	3	2	1	1	23,9	1	0	0	0	0	1	1	0	1	0	1	0	0	1
Cameroun	Cameroun	1	75	2	2	0	0	24,5	1	0	0	0	0	1	1	0	0	0	1	0	1	1
Cameroun	Cameroun	1	57	3	2	0	0	28	NA	NA	NA	NA	NA	NA	1	0	1	0	1	0	0	2
Cameroun	Cameroun	0	59	3	2	1	0	35,6	1	0	1	1	0	0	1	0	1	0	0	1	0	3
Cameroun	Cameroun	0	69	NA	2	0	0	28,6	0	0	0	0	0	0	1	0	1	0	1	0	0	2
Cameroun	Cameroun	0	59	1	2	1	0	32,7	NA	NA	NA	NA	NA	NA	NA	0	0	1	1	0	1	3
Cameroun	Cameroun	0	65	3	2	1	0	28,7	1	0	0	0	0	1	0	1	1	1	1	0	0	3
Cameroun	Cameroun	0	55	1	2	1	0	37,7	1	0	0	0	0	1	0	0	1	1	1	0	0	1
Cameroun	Cameroun	0	73	NA	2	1	0	30	1	0	0	0	0	1	1	1	NA	NA	NA	NA	NA	3
Cameroun	Cameroun	0	74	2	2	0	0	23,4	1	0	0	0	0	1	1	0	1	0	0	0	1	3
Cameroun	Cameroun	1	75	2	2	1	0	26	0	0	0	0	0	0	1	1	0	0	1	0	0	2
Cameroun	Cameroun	0	60	2	2	0	0	25,2	NA	NA	NA	NA	NA	NA	0	0	1	0	1	0	0	1
Cameroun	Cameroun	0	72	2	2	0	1	22,7	0	0	0	0	0	0	1	0	1	0	1	0	1	2
Cameroun	Cameroun	0	54	1	2	1	1	NA	1	0	0	0	0	1	1	0	1	0	0	0	1	1
Cameroun	Cameroun	0	78	1	2	0	0	22,8	1	0	0	0	0	0	0	0	1	0	1	0	0	2
Cameroun	Cameroun	0	71	2	2	1	0	29,3	0	0	0	0	0	0	0	0	1	0	0	0	1	2
Cameroun	Cameroun	0	69	2	2	1	0	27,3	0	0	0	0	0	0	1	0	1	0	1	0	0	1
Cameroun	Cameroun	0	65	1	2	0	0	28,3	0	0	0	0	0	0	1	1	0	0	1	0	0	3
Cameroun	Cameroun	1	60	3	2	1	1	32,4	1	0	0	1	0	1	0	0	1	1	1	0	1	1
Cameroun	Cameroun	0	62	3	2	1	0	26,6	1	0	0	0	0	1	0	0	1	0	0	0	1	1
Cameroun	Cameroun	0	52	1	2	1	0	38,8	1	0	0	0	0	1	0	0	1	1	1	0	0	2
Cameroun	Cameroun	0	60	2	2	1	0	23,1	0	0	0	0	0	0	0	0	0	0	1	0	0	3
Cameroun	Cameroun	0	71	3	2	1	0	32,8	1	0	0	0	0	1	0	0	1	1	1	0	0	3
Cameroun	Cameroun	1	61	2	2	1	1	27,3	1	0	0	0	0	1	0	1	0	0	1	0	0	2
Cameroun	Cameroun	0	71	2	2	1	0	27,9	NA	NA	NA	NA	NA	NA	0	1	0	0	1	0	1	3
Cameroun	Cameroun	0	77	1	2	0	0	24,4	1	1	0	0	0	0	1	0	1	0	0	0	1	3
Cameroun	Cameroun	0	66	2	2	0	0	27,3	0	0	0	0	0	0	0	0	1	0	1	0	1	2
Cameroun	Cameroun	1	78	2	2	1	0	30,8	0	0	0	0	0	0	0	0	1	0	1	0	1	1
Cameroun	Cameroun	0	55	NA	2	1	0	31,1	1	0	0	0	0	1	0	0	1	0	1	0	1	2
Cameroun	Cameroun	1	75	2	2	1	NA	23,1	1	0	0	0	0	1	1	1	1	0	0	0	0	2
Cameroun	Cameroun	1	69	2	2	1	0	29	0	0	0	0	0	0	1	1	0	0	1	0	1	1
Cameroun	Cameroun	0	67	2	2	1	0	25,7	1	0	0	0	0	1	0	0	1	0	1	1	0	3
Cameroun	Cameroun	0	77	1	2	0	0	21,4	0	0	0	0	0	0	0	0	1	0	0	0	0	1
Cameroun	Cameroun	0	54	3	2	0	0	NA	0	0	0	0	0	0	NA	NA	1	0	1	1	0	3
Cameroun	Cameroun	0	80	2	2	1	1	25,4	1	1	0	0	0	1	0	0	1	0	0	0	0	2
Cameroun	Cameroun	0	62	3	2	1	0	28,7	0	0	0	0	0	0	0	1	0	0	1	0	0	2
Cameroun	Cameroun	1	60	3	2	1	0	31,6	1	1	0	0	0	1	NA	0	NA	NA	NA	NA	NA	3
Cameroun	Cameroun	0	54	2	2	0	0	30,4	1	0	0	0	0	1	0	0	1	0	0	0	1	3
Cameroun	Cameroun	0	53	NA	2	1	0	27,4	1	1	0	0	0	0	0	1	NA	NA	NA	NA	NA	3
Cameroun	Cameroun	1	81	2	2	1	0	23,2	1	0	0	0	0	1	1	0	1	0	0	0	1	1
Cameroun	Cameroun	1	83	2	2	0	1	19,8	1	0	0	0	0	1	1	0	0	0	1	0	0	1
Cameroun	Cameroun	0	60	2	2	1	0	27,2	1	0	1	0	0	0	1	1	0	0	1	0	0	1
Cameroun	Cameroun	1	76	1	2	1	0	29,7	1	0	0	0	0	1	0	1	1	0	0	0	1	1
Cameroun	Cameroun	0	71	2	2	0	0	31,2	1	0	0	0	0	0	0	0	0	0	1	0	0	1
Cameroun	Cameroun	0	55	2	2	1	0	NA	1	0	0	0	0	1	NA	0	0	1	1	0	0	2
Cameroun	Cameroun	0	58	2	2	0	0	30,5	1	0	0	0	0	0	0	1	1	1	0	0	0	1
Cameroun	Cameroun	1	77	2	2	0	0	21,6	1	1	0	0	0	0	0	1	1	0	0	0	1	3
Cameroun	Cameroun	1	62	2	2	1	0	25,2	1	0	0	0	0	1	0	0	1	0	1	0	0	1
Cameroun	Cameroun	1	78	2	2	1	0	21,9	0	0	0	0	0	0	1	0	1	0	1	0	1	1
Cameroun	Cameroun	0	67	1	2	0	0	39	0	0	0	0	0	0	0	0	1	0	1	0	0	1
Cameroun	Cameroun	1	NA	1	2	1	0	32,3	1	0	0	0	0	1	0	0	0	0	1	0	0	1
Cameroun	Cameroun	1	70	2	2	0	0	29,4	NA	NA	NA	NA	NA	NA	1	1	1	0	1	0	1	3
Cameroun	Cameroun	0	50	3	2	1	0	30,5	1	0	0	0	1	0	1	1	0	0	1	0	0	3
Cameroun	Cameroun	0	56	2	2	0	1	28,3	1	0	0	1	0	1	1	0	0	0	1	0	0	3
Cameroun	Cameroun	0	84	1	2	1	0	NA	1	1	0	0	0	0	1	0	0	0	1	1	0	3
Cameroun	Cameroun	0	48	2	2	1	0	29,6	1	0	0	0	0	0	0	0	1	1	1	0	0	3
Cameroun	Cameroun	0	83	1	2	0	0	NA	1	0	0	0	0	0	1	0	1	0	0	0	1	3
Cameroun	Cameroun	1	54	3	2	1	0	24,6	1	0	1	1	0	1	1	1	1	0	1	0	0	1
Cameroun	Cameroun	0	62	2	2	1	0	22	0	0	0	0	0	0	1	0	1	0	1	0	0	1
Cameroun	Cameroun	0	63	2	2	1	0	29,8	NA	NA	NA	NA	NA	NA	0	0	1	0	0	0	1	3
Cameroun	Cameroun	0	62	1	2	1	0	37,9	1	0	0	0	0	0	0	1	NA	NA	NA	NA	NA	2
Cameroun	Cameroun	0	44	2	2	1	1	23,2	0	0	0	0	0	0	1	0	1	0	0	0	1	1
Cameroun	Cameroun	1	66	2	2	1	0	21,7	0	0	0	0	0	0	1	1	1	0	0	0	1	1
Cameroun	Cameroun	1	62	3	2	1	0	30,4	1	0	0	0	0	0	1	1	1	0	0	0	1	3
Cameroun	Cameroun	0	78	1	2	1	0	22,6	1	0	0	1	1	1	1	1	1	0	0	0	1	1
Cameroun	Cameroun	1	54	3	2	1	0	21,3	1	0	1	0	0	0	1	0	1	0	1	0	1	2
Cameroun	Cameroun	1	74	3	2	1	0	30,2	1	0	1	0	0	1	1	0	1	1	0	1	0	2
Cameroun	Cameroun	0	45	2	2	1	0	29,1	0	0	0	0	0	0	0	0	1	1	0	0	0	3
Cameroun	Cameroun	0	73	2	2	1	0	16,5	1	0	0	0	0	1	0	0	1	0	0	0	1	2
Cameroun	Cameroun	1	70	1	2	1	0	21,5	0	0	0	0	0	0	0	1	1	0	1	0	1	1
Cameroun	Cameroun	1	69	2	2	0	0	25,2	1	0	1	1	0	1	1	1	1	0	1	0	1	2
Cameroun	Cameroun	0	61	2	2	0	0	23,8	0	0	0	0	0	0	1	1	1	0	1	0	1	1
Cameroun	Cameroun	0	53	2	2	0	0	25,7	1	0	0	1	0	0	0	0	0	1	1	0	0	2
Cameroun	Cameroun	1	67	3	2	0	NA	23,9	0	0	0	0	0	0	1	0	1	0	1	0	0	3
Cameroun	Cameroun	0	77	1	2	0	NA	23,4	1	0	0	0	0	0	1	NA	0	1	1	0	0	3
Cameroun	Cameroun	0	74	2	2	0	0	21,6	0	0	0	0	0	0	1	1	1	0	0	0	1	2
Cameroun	Cameroun	1	73	2	2	0	1	25,2	0	0	0	0	0	0	1	0	1	0	1	0	1	1
Cameroun	Cameroun	1	63	2	2	1	0	28,9	1	0	1	0	0	0	1	1	0	0	0	0	1	1
Cameroun	Cameroun	1	69	2	2	0	0	24,9	1	0	1	0	0	0	0	0	1	0	0	0	1	1
Cameroun	Cameroun	1	81	1	2	0	0	27,3	1	0	0	1	0	0	1	1	0	0	1	0	1	3
Cameroun	Cameroun	0	69	1	2	1	0	25,8	0	0	0	0	0	0	1	0	1	0	0	0	1	3
Cameroun	Cameroun	0	69	1	2	1	0	25,8	1	1	0	0	0	0	1	1	1	0	0	0	1	3
Cameroun	Cameroun	1	68	3	2	1	0	24,1	1	0	1	0	0	1	1	0	0	0	1	0	0	1
Cameroun	Cameroun	0	73	1	2	0	0	22,5	1	1	0	0	0	0	1	0	1	0	0	0	1	3
Cameroun	Cameroun	0	64	1	2	1	0	24,9	NA	NA	NA	NA	NA	NA	1	0	1	0	1	0	1	2
Cameroun	Cameroun	0	63	3	2	1	0	27,7	1	0	1	0	0	1	0	0	1	1	1	1	0	1
Cameroun	Cameroun	0	84	2	2	0	0	31,6	1	1	0	0	0	0	1	1	1	0	1	0	0	2
Cameroun	Cameroun	1	64	2	2	1	0	27,3	0	0	0	0	0	0	0	0	1	1	0	0	1	1
Cameroun	Cameroun	1	60	3	2	1	1	29	1	0	0	0	0	1	1	1	1	0	0	0	0	3
Cameroun	Cameroun	0	67	2	2	1	0	NA	NA	NA	NA	NA	NA	NA	0	0	1	0	0	0	0	1
Cameroun	Cameroun	0	80	2	2	0	0	25	1	0	1	0	0	1	1	1	1	0	1	0	1	1
Cameroun	Cameroun	1	45	3	2	1	0	24,1	NA	NA	NA	NA	NA	NA	1	1	1	1	1	0	1	3
Cameroun	Cameroun	0	74	2	2	1	0	29,6	0	0	0	0	0	0	1	1	0	0	1	0	0	1
Cameroun	Cameroun	0	65	1	2	1	0	32,4	1	0	0	0	0	0	1	1	1	0	1	0	1	3
Cameroun	Cameroun	0	66	2	2	1	1	31,2	1	0	0	0	0	0	1	1	1	0	1	0	0	3
Cameroun	Cameroun	0	58	3	2	1	0	NA	1	0	0	1	0	1	0	0	1	1	1	0	0	3
Cameroun	Cameroun	1	84	1	2	1	0	27,7	0	0	0	0	0	0	0	0	1	0	0	0	1	2
Cameroun	Cameroun	0	58	2	2	1	0	33,9	1	0	0	0	0	0	0	1	1	0	1	0	1	1
Cameroun	Cameroun	0	54	2	2	1	0	32,4	1	0	0	0	0	1	0	0	1	0	1	0	1	3
Cameroun	Cameroun	1	59	NA	2	0	1	33,1	NA	NA	NA	NA	NA	NA	1	1	NA	NA	NA	NA	NA	3
Cameroun	Cameroun	0	74	1	2	0	0	NA	0	0	0	0	0	0	1	1	0	0	1	0	0	1
Cameroun	Cameroun	1	62	3	2	1	0	26,1	0	0	0	0	0	0	1	1	0	0	1	0	0	1
Cameroun	Cameroun	1	68	3	2	0	0	24,7	NA	NA	NA	NA	NA	NA	1	0	1	0	1	0	1	2
Cameroun	Cameroun	0	45	NA	2	1	0	21,3	0	0	0	0	0	0	0	0	0	1	0	0	1	3
Cameroun	Cameroun	0	59	2	2	1	0	28	1	0	0	0	0	0	0	0	0	1	0	0	0	3
Cameroun	Cameroun	0	63	1	2	1	0	22,3	1	0	0	0	0	1	1	0	1	0	1	0	1	3
Cameroun	Cameroun	0	78	2	2	0	0	23,1	1	0	0	0	0	1	1	0	1	0	0	0	1	2
Cameroun	Cameroun	0	87	2	2	1	0	26,1	1	0	1	0	0	1	1	0	0	0	1	0	0	2
Cameroun	Cameroun	0	74	2	2	0	0	24,5	NA	NA	NA	NA	NA	NA	1	NA	0	0	1	0	0	2
Cameroun	Cameroun	1	49	3	2	1	0	26	1	0	0	0	0	0	0	0	1	0	1	0	1	1
Cameroun	Cameroun	0	82	3	2	1	0	24,9	1	0	0	0	0	1	0	0	0	0	1	0	0	2
Cameroun	Cameroun	0	40	2	2	0	0	28	1	0	0	0	0	1	1	1	1	1	0	0	1	1
Cameroun	Cameroun	0	63	2	2	1	0	49,9	1	1	0	0	0	1	1	0	0	0	1	0	1	3
Cameroun	Cameroun	0	77	2	2	0	1	23,6	0	0	0	0	0	0	1	0	1	1	0	0	1	2
Cameroun	Cameroun	1	59	2	2	1	0	30,2	1	1	0	0	0	0	1	0	1	0	0	0	1	3
Cameroun	Cameroun	0	68	1	2	1	1	20,3	1	1	0	0	0	0	1	0	1	0	1	0	0	1
Cameroun	Cameroun	0	79	1	2	1	1	23,3	1	0	0	0	0	1	0	0	0	0	1	0	0	2
Cameroun	Cameroun	1	68	2	2	0	0	23,6	0	0	0	0	0	0	1	0	1	0	0	0	1	3
Cameroun	Cameroun	0	59	3	2	1	0	32	1	0	0	0	0	0	1	1	1	0	0	0	1	3
Cameroun	Cameroun	1	54	2	2	1	1	31,5	0	0	0	0	0	0	1	0	0	0	1	0	0	1
Cameroun	Cameroun	0	69	1	2	0	0	22	0	0	0	0	0	0	0	0	1	1	0	0	0	3
Cameroun	Cameroun	1	71	2	2	0	0	21	1	1	0	0	0	0	NA	1	1	0	0	0	1	3
Cameroun	Cameroun	0	75	2	2	0	0	18,7	NA	NA	NA	NA	NA	NA	1	0	1	0	0	1	0	3
Cameroun	Cameroun	0	61	1	2	0	0	25,4	0	0	0	0	0	0	1	0	1	0	0	0	1	3
Congo	Congo	1	74	2	2	0	0	22,9	1	0	0	0	0	1	1	1	1	0	1	0	1	3
Congo	Congo	0	68	2	2	1	0	27,6	1	1	0	0	0	0	0	0	1	0	0	0	1	1
Congo	Congo	0	25	2	2	1	0	15,8	0	0	0	0	0	0	1	0	1	0	1	0	1	3
Congo	Congo	0	55	3	2	1	0	35,3	1	0	1	1	0	1	1	0	1	0	1	0	1	1
Congo	Congo	0	45	3	2	1	1	27,5	1	0	0	1	0	0	0	0	1	1	0	0	1	2
Congo	Congo	0	62	3	2	1	1	39,6	1	0	0	1	0	1	1	0	1	0	0	0	0	3
Congo	Congo	0	49	3	2	1	0	27,3	1	0	1	0	0	1	0	0	1	0	1	0	1	2
Congo	Congo	1	48	2	2	1	0	29,7	0	0	0	0	0	0	1	0	1	0	0	0	1	3
Congo	Congo	0	48	2	2	1	0	35	1	0	0	1	0	1	1	0	1	0	1	1	0	1
Congo	Congo	0	42	2	2	1	0	29,1	1	0	0	0	0	1	0	0	1	0	0	0	1	3
Congo	Congo	1	68	1	2	1	0	26,8	0	0	0	0	0	0	0	1	1	0	1	0	1	1
Congo	Congo	0	59	2	2	1	0	30	1	0	1	0	0	1	NA	0	0	1	1	1	0	3
Congo	Congo	1	46	3	2	1	1	33,8	1	0	0	0	0	1	0	NA	0	0	1	0	0	1
Congo	Congo	1	64	1	2	1	0	24,5	0	0	0	0	0	0	1	0	1	1	1	1	0	1
Congo	Congo	1	58	3	2	1	NA	39,4	1	0	1	0	0	1	1	0	1	1	1	1	0	2
Congo	Congo	1	46	3	2	1	1	32,3	1	0	0	0	0	1	0	0	0	0	1	0	0	3
Congo	Congo	0	44	1	2	1	0	22,5	1	0	0	0	0	1	0	0	1	0	0	0	1	2
Congo	Congo	0	71	1	2	0	1	22,7	1	0	0	0	0	1	0	0	0	0	1	0	0	3
Congo	Congo	1	57	3	2	1	0	17,5	1	1	0	0	0	0	1	0	0	0	1	0	1	3
Congo	Congo	1	59	2	2	1	0	25,8	0	0	0	0	0	0	0	0	1	0	0	0	0	3
Congo	Congo	0	56	3	2	1	0	29,4	1	0	0	0	0	1	0	0	1	0	0	0	1	1
Congo	Congo	0	26	3	2	1	1	31,6	1	0	0	0	0	1	0	0	0	1	0	0	0	2
Congo	Congo	0	53	1	2	1	0	31,6	1	0	0	1	0	1	1	0	1	1	0	0	1	3
Congo	Congo	0	51	3	2	1	0	28,4	1	0	0	0	0	1	0	0	1	0	1	0	1	2
Congo	Congo	0	46	2	2	1	0	26	1	0	0	0	0	0	0	0	1	1	0	0	1	3
Congo	Congo	1	65	2	2	1	0	24,2	1	0	0	0	0	1	1	0	1	0	1	0	1	2
Congo	Congo	0	54	2	2	0	0	23,9	0	0	0	0	0	0	0	1	1	0	0	0	1	2
Congo	Congo	0	82	1	2	1	0	17,1	0	0	0	0	0	0	1	0	1	0	1	0	1	1
Congo	Congo	0	53	1	2	1	0	31,2	1	0	1	0	0	0	NA	0	1	1	0	0	1	2
Congo	Congo	0	67	2	2	1	0	20,8	1	0	0	0	0	1	1	0	1	0	0	0	1	1
Congo	Congo	0	63	3	2	1	0	25,2	1	0	0	0	0	1	0	0	0	0	1	0	0	1
Congo	Congo	0	56	2	2	1	0	21,1	NA	NA	NA	NA	NA	NA	1	0	0	0	1	1	1	2
Congo	Congo	0	42	3	2	1	0	28,7	1	0	0	1	0	0	NA	0	1	0	0	0	1	2
Congo	Congo	1	38	3	2	1	1	21,1	1	1	0	0	0	0	0	0	0	0	1	0	1	3
Congo	Congo	0	67	1	2	1	0	29,7	1	0	0	0	0	1	1	0	1	0	1	0	1	3
Congo	Congo	0	57	2	2	1	0	32,8	1	0	1	1	0	0	1	0	1	1	0	0	1	3
Congo	Congo	1	58	2	2	1	0	22,5	1	0	0	0	0	0	0	1	1	0	1	0	1	2
Congo	Congo	0	47	2	2	1	0	18	0	0	0	0	0	0	0	0	0	1	0	0	0	3
Congo	Congo	0	60	3	2	1	0	20,8	1	0	0	0	0	1	1	NA	1	1	1	0	1	1
Congo	Congo	1	62	2	2	1	0	23,6	1	0	0	0	0	1	1	0	1	0	0	0	1	1
Congo	Congo	0	53	3	2	1	0	44,1	0	0	0	0	0	0	1	0	1	0	1	1	1	2
Congo	Congo	1	49	3	2	1	0	29,4	1	0	0	0	0	1	0	0	0	0	1	0	0	1
Congo	Congo	0	38	3	2	1	0	28,6	1	0	1	0	0	1	1	0	0	1	1	0	1	3
Congo	Congo	0	37	2	2	0	0	25,2	0	0	0	0	0	0	0	0	0	1	1	0	1	3
Congo	Congo	1	57	3	2	1	0	26	0	0	0	0	0	0	1	0	1	0	1	1	0	1
Congo	Congo	0	60	2	2	1	0	27,3	0	0	0	0	0	0	0	0	1	0	1	0	1	3
Congo	Congo	0	46	2	2	1	0	33,5	1	0	0	1	0	1	0	0	1	1	1	0	1	3
Congo	Congo	1	79	3	2	1	0	34,6	1	0	0	0	0	0	1	0	0	0	1	0	0	3
Congo	Congo	0	48	1	2	1	0	27,3	1	0	1	0	0	0	1	0	1	0	1	1	1	3
Congo	Congo	1	50	3	2	1	0	21,3	0	0	0	0	0	0	0	0	1	0	0	0	1	3
Congo	Congo	0	52	2	2	1	0	37,5	1	0	0	0	0	1	0	0	1	1	0	0	0	1
Congo	Congo	1	68	2	2	1	0	27,3	NA	NA	NA	NA	NA	NA	1	0	1	0	1	0	1	3
Congo	Congo	1	54	2	2	1	0	29,8	0	0	0	0	0	0	1	0	0	0	1	0	1	3
Congo	Congo	1	66	3	2	0	0	25,6	1	0	0	0	0	1	1	0	1	0	1	0	1	2
Congo	Congo	0	70	1	2	0	0	15,6	1	0	0	0	0	1	1	1	1	0	0	0	1	2
Congo	Congo	0	38	3	2	1	0	26,6	1	0	0	0	0	1	0	0	1	0	0	0	1	1
Congo	Congo	0	60	3	2	1	0	41	1	0	0	0	0	1	0	0	1	0	0	1	0	2
Congo	Congo	0	45	3	2	1	0	29,7	1	0	0	0	0	1	1	0	1	1	0	0	1	3
Congo	Congo	0	52	3	2	1	0	28,6	0	0	0	0	0	0	0	1	1	1	0	0	0	3
Congo	Congo	0	46	3	2	1	1	31,8	1	0	0	0	0	1	0	0	1	0	0	1	0	3
Congo	Congo	0	70	2	2	1	0	25,4	1	0	0	1	0	1	1	0	1	0	1	0	1	3
Congo	Congo	0	50	3	2	1	0	29,2	0	0	0	0	0	0	0	0	0	1	0	0	0	1
Congo	Congo	1	56	3	2	0	0	25,8	0	0	0	0	0	0	1	0	1	1	1	0	1	2
Congo	Congo	0	74	2	2	0	1	21,1	1	0	0	0	0	1	1	1	0	1	0	0	0	1
Congo	Congo	1	57	3	2	1	0	33,8	1	0	0	1	0	1	0	0	0	0	1	0	1	2
Congo	Congo	0	59	2	2	1	0	36	1	0	0	1	0	1	0	0	1	1	1	1	0	3
Congo	Congo	0	55	3	2	1	0	22	1	0	0	0	0	1	0	0	0	0	1	0	0	1
Congo	Congo	0	43	3	2	0	0	36	1	0	0	0	0	1	1	0	1	0	0	1	0	1
Congo	Congo	0	50	3	2	1	1	31,2	0	0	0	0	0	0	1	0	0	0	1	0	1	3
Congo	Congo	0	55	3	2	1	0	30,1	0	0	0	0	0	0	0	0	0	0	1	1	0	3
Congo	Congo	0	57	2	2	1	0	26,4	1	0	0	0	0	1	0	0	1	0	1	0	1	2
Congo	Congo	1	82	1	2	1	0	27,1	0	0	0	0	0	0	1	0	1	0	1	0	0	3
Congo	Congo	1	63	3	2	1	0	24,2	1	0	1	0	0	1	1	0	1	1	0	0	1	3
Congo	Congo	1	49	3	2	1	0	25,3	0	0	0	0	0	0	0	0	0	0	1	0	1	2
Congo	Congo	1	58	3	2	1	0	29	1	0	0	0	0	1	1	0	0	0	1	0	1	3
Congo	Congo	1	54	2	2	1	1	21,1	1	0	0	0	0	1	0	0	0	0	1	0	1	3
Congo	Congo	0	53	2	2	1	0	25,2	0	0	0	0	0	0	1	0	0	1	1	0	1	1
Congo	Congo	0	60	2	2	1	0	26	1	0	0	0	0	1	0	0	1	0	0	0	1	1
Congo	Congo	0	53	2	2	1	0	26,8	NA	NA	NA	NA	NA	NA	1	NA	1	1	0	0	1	1
Congo	Congo	1	66	3	2	1	0	19,6	1	0	0	0	0	1	1	0	1	0	0	0	1	1
Congo	Congo	0	79	1	2	1	0	24,2	NA	NA	NA	NA	NA	NA	0	0	0	0	1	0	0	3
Congo	Congo	0	70	2	2	1	0	34,7	1	0	0	0	0	0	0	0	1	0	0	0	1	3
Congo	Congo	1	76	2	2	1	0	25,5	1	1	0	0	0	1	1	0	1	1	0	0	1	2
Congo	Congo	0	52	3	2	1	1	31,8	1	0	0	1	0	1	0	0	1	1	0	0	1	3
Congo	Congo	1	45	3	2	1	0	27,5	0	0	0	0	0	0	1	0	0	0	1	0	1	1
Congo	Congo	1	58	2	2	1	0	29,1	0	0	0	0	0	0	0	1	1	0	1	0	1	3
Congo	Congo	0	35	2	2	1	1	27,6	1	0	0	0	0	1	0	0	0	0	1	0	0	1
Congo	Congo	1	71	1	2	NA	1	24,5	0	0	0	0	0	0	1	1	1	0	0	0	1	2
Congo	Congo	0	45	2	2	1	0	30,1	1	0	0	0	0	0	0	0	1	1	0	0	1	3
Congo	Congo	0	60	2	2	1	0	33,1	1	0	0	1	0	1	0	0	1	0	1	0	1	1
Congo	Congo	0	31	1	2	1	0	27,5	1	0	0	0	0	1	1	0	1	0	0	0	1	1
Congo	Congo	0	55	2	2	1	0	30,1	1	0	0	0	0	1	0	0	0	0	1	0	1	3
Congo	Congo	0	49	3	2	1	1	23	1	0	0	0	0	1	0	NA	0	1	0	0	0	2
Congo	Congo	0	62	2	2	1	0	26,6	1	0	0	0	0	1	1	0	1	0	1	0	1	3
Congo	Congo	0	41	3	2	1	0	29	1	0	0	0	0	1	0	0	0	1	1	0	0	2
Congo	Congo	0	35	1	2	1	1	32,6	1	0	0	0	0	1	0	0	1	1	0	0	0	1
Congo	Congo	0	73	2	2	1	0	30,1	1	0	0	0	0	0	1	1	1	0	1	0	1	3
Congo	Congo	1	43	2	2	1	0	33,6	1	0	1	0	0	0	1	NA	1	1	1	0	1	3
Congo	Congo	1	67	2	2	1	0	26,5	1	0	0	0	0	1	1	0	1	0	0	0	1	2
Congo	Congo	0	39	3	2	1	0	34,7	1	0	0	0	0	0	0	0	1	1	1	1	0	2
Congo	Congo	1	58	3	2	1	0	29,7	1	0	0	0	0	1	0	0	0	0	1	0	1	1
Congo	Congo	1	42	3	2	1	1	20,5	0	0	0	0	0	0	1	0	1	0	0	0	1	2
Congo	Congo	1	50	3	2	1	0	24,4	1	0	1	0	0	0	0	0	0	1	0	1	0	1
Congo	Congo	0	30	2	2	1	1	21,5	1	0	0	0	0	1	0	0	1	1	0	0	1	1
Congo	Congo	0	32	2	2	1	0	28,4	1	0	0	0	0	1	0	0	1	0	1	0	1	1
Congo	Congo	0	62	3	2	1	0	37,8	1	0	0	1	0	1	1	NA	1	1	1	1	0	2
Congo	Congo	0	47	2	2	NA	1	27,7	1	0	0	0	0	1	NA	0	0	0	1	1	0	2
Congo	Congo	0	63	2	2	1	0	33,2	0	0	0	0	0	0	1	1	1	0	1	0	1	3
Congo	Congo	1	70	3	2	1	0	22,5	1	0	0	1	0	1	1	0	1	1	1	0	1	3
Congo	Congo	0	56	3	2	1	0	30,8	1	0	0	0	0	1	1	0	1	1	0	0	1	1
Congo	Congo	0	44	3	2	1	1	25,5	1	0	0	0	0	1	0	0	1	0	0	0	1	2
Congo	Congo	1	57	3	2	0	0	28,4	1	0	0	0	0	1	1	0	1	1	0	0	1	1
Congo	Congo	1	54	3	2	1	0	27	0	0	0	0	0	0	0	0	0	0	1	1	0	1
Congo	Congo	0	38	3	2	1	0	32,8	1	0	0	0	0	1	0	NA	0	1	1	0	0	3
Congo	Congo	1	61	3	2	1	0	27,1	0	0	0	0	0	0	0	0	0	0	1	0	1	2
Congo	Congo	1	68	2	2	0	0	26,6	1	0	1	0	0	0	1	0	0	1	0	1	0	2
Congo	Congo	0	60	1	2	1	0	21,1	1	0	0	1	0	0	1	0	1	0	0	0	1	2
Congo	Congo	0	64	1	2	1	0	21,5	1	0	0	0	0	0	1	0	1	0	0	0	1	1
Congo	Congo	1	79	2	2	1	0	27,3	0	0	0	0	0	0	0	0	1	0	0	0	1	3
Congo	Congo	1	57	3	2	1	0	30,1	1	0	1	0	0	0	1	0	1	1	0	0	1	3
Congo	Congo	1	91	1	2	1	0	16,4	0	0	0	0	0	0	0	0	0	0	1	0	0	3
Congo	Congo	0	62	3	2	1	1	25,7	1	0	0	0	0	1	0	0	0	0	1	0	0	1
Congo	Congo	0	53	3	2	1	0	31,1	1	0	1	0	0	1	0	0	1	0	1	0	1	1
Congo	Congo	1	51	2	2	1	0	30,5	0	0	0	0	0	0	1	0	0	0	1	1	0	2
Congo	Congo	0	52	3	2	1	0	29,8	1	0	0	0	0	1	1	0	1	0	0	0	1	3
Congo	Congo	0	50	3	2	1	1	28,6	1	0	0	0	0	1	0	0	1	1	0	0	1	2
Congo	Congo	1	59	3	2	1	0	27,5	0	0	0	0	0	0	0	0	1	0	0	1	0	2
Congo	Congo	1	70	1	2	1	0	22,3	1	0	0	0	0	1	1	0	1	1	0	1	0	1
Congo	Congo	1	72	1	2	1	1	20,8	0	0	0	0	0	0	1	0	1	0	0	0	1	1
Congo	Congo	0	61	3	2	1	0	27,6	1	0	0	0	0	1	0	0	1	0	0	0	1	2
Congo	Congo	1	77	3	2	1	0	25,5	1	0	0	0	0	1	0	0	1	0	1	0	1	1
Congo	Congo	0	60	2	2	1	0	36,6	1	0	0	0	0	1	0	0	0	0	1	1	0	3
Congo	Congo	0	57	1	2	1	0	27,3	1	0	1	0	0	0	1	1	1	0	1	1	0	1
Congo	Congo	1	59	1	2	1	0	22,7	1	0	0	0	0	0	0	0	0	0	1	0	0	1
Congo	Congo	1	33	2	2	1	1	27,2	NA	NA	NA	NA	NA	NA	NA	0	1	0	0	0	1	2
Congo	Congo	0	55	1	2	1	1	26,5	1	0	1	1	0	0	1	1	1	0	0	0	1	3
Congo	Congo	1	59	3	2	1	0	24,2	0	0	0	0	0	0	1	0	1	1	0	0	1	1
Congo	Congo	0	53	3	2	1	0	24,8	1	0	0	0	0	1	0	0	1	0	1	0	1	2
Congo	Congo	0	63	2	2	1	0	34,8	0	0	0	0	0	0	0	1	1	0	0	0	1	3
Congo	Congo	0	49	3	2	1	0	25,4	NA	NA	NA	NA	NA	NA	0	0	0	1	1	0	1	3
Congo	Congo	0	59	2	2	1	0	39,8	1	0	0	1	0	1	0	0	1	0	0	0	1	2
Congo	Congo	0	69	2	2	1	0	29	0	0	0	0	0	0	1	0	0	0	1	1	0	1
Congo	Congo	0	54	3	2	1	0	31,6	1	0	0	1	0	0	0	0	1	1	0	1	0	3
Congo	Congo	0	53	3	2	1	0	25,4	0	0	0	0	0	0	1	0	1	0	0	1	0	2
Congo	Congo	1	52	3	2	1	0	23,2	0	0	0	0	0	0	0	0	1	0	0	0	1	3
Congo	Congo	1	54	3	2	1	0	26,8	1	0	0	0	0	1	0	0	1	0	0	0	1	1
Congo	Congo	0	43	2	2	1	0	28,5	0	0	0	0	0	0	0	0	1	0	0	0	1	2
Congo	Congo	0	71	2	2	1	0	25,5	1	0	1	0	0	1	0	0	1	0	1	0	0	2
Congo	Congo	0	33	3	2	1	0	25,8	0	0	0	0	0	0	0	0	1	0	0	1	0	1
Congo	Congo	1	40	1	2	1	0	30,4	1	1	0	1	0	0	1	0	1	0	0	0	1	3
Congo	Congo	0	37	3	2	1	1	65	0	0	0	0	0	0	0	0	0	0	1	0	1	3
Congo	Congo	0	56	2	2	1	0	22,1	1	0	1	0	0	0	1	0	1	1	1	0	1	1
Congo	Congo	0	74	1	2	1	0	25,8	0	0	0	0	0	0	1	0	1	0	0	0	1	1
Congo	Congo	0	61	2	2	0	0	29,1	1	0	1	0	0	1	0	0	1	0	0	1	0	1
Congo	Congo	1	74	2	2	0	0	20	1	0	0	0	0	1	1	1	1	1	0	0	1	2
Congo	Congo	0	59	2	2	1	1	32	1	0	0	0	0	1	0	0	1	0	0	0	1	2
Congo	Congo	0	57	3	2	1	0	26,4	1	0	1	0	0	0	1	0	1	0	1	1	0	1
Congo	Congo	1	75	3	2	0	0	24,8	1	0	0	0	0	1	0	1	1	0	0	0	0	1
Congo	Congo	0	55	1	2	1	0	28	0	0	0	0	0	0	0	0	1	0	1	0	0	1
Congo	Congo	0	56	3	2	1	0	24,9	1	0	0	0	0	0	0	0	1	0	0	1	0	1
Congo	Congo	0	57	3	2	1	0	26,6	1	0	1	0	0	0	1	0	0	0	1	0	0	2
Congo	Congo	1	69	3	2	1	0	24,9	1	0	0	0	0	1	0	0	1	0	0	1	0	2
Congo	Congo	0	56	3	2	1	0	34,2	1	0	0	0	0	1	0	0	1	0	0	1	0	1
Congo	Congo	1	47	3	2	1	1	23,7	1	0	1	0	0	1	1	0	1	1	0	0	1	2
Congo	Congo	0	63	2	2	1	0	26,6	1	0	0	0	0	0	1	0	1	0	0	1	0	3
Congo	Congo	1	64	3	2	1	0	24,2	1	0	0	0	0	1	0	0	1	0	1	0	1	1
Congo	Congo	0	38	2	2	0	0	25,4	1	0	1	0	0	0	0	0	0	0	1	1	0	3
Congo	Congo	0	51	3	2	1	0	25,5	1	0	0	0	0	0	0	0	0	0	1	0	0	3
Congo	Congo	1	82	3	2	1	0	28,6	1	0	0	0	0	1	1	0	1	0	0	1	0	1
Congo	Congo	0	44	3	2	1	0	29,7	1	0	0	0	0	0	0	0	0	0	1	0	0	3
Congo	Congo	0	58	3	2	1	0	25,4	1	0	0	0	0	0	0	1	1	0	1	0	0	1
Congo	Congo	0	55	3	2	1	0	22,5	1	0	0	0	0	0	0	0	1	0	1	0	1	2
Congo	Congo	0	49	3	2	1	0	44,6	1	0	0	0	0	1	0	0	0	1	1	0	1	2
Congo	Congo	0	60	1	2	1	0	23,7	1	0	0	1	0	0	0	0	NA	NA	NA	NA	NA	1
Congo	Congo	1	60	1	2	1	0	28,3	0	0	0	0	0	0	0	0	1	0	0	0	0	2
Congo	Congo	0	45	3	2	1	0	20,8	1	0	0	0	0	0	0	0	0	0	1	0	0	1
Congo	Congo	0	74	2	2	1	0	26,1	1	0	1	0	1	0	1	0	1	0	1	1	0	1
Congo	Congo	0	62	2	2	1	0	25,8	0	0	0	0	0	0	0	0	1	1	0	0	1	1
Côte d'Ivoire	Côte d'Ivoire	0	52	2	2	1	0	NA	1	0	0	0	0	0	0	0	0	1	1	0	0	2
Côte d'Ivoire	Côte d'Ivoire	0	67	2	2	0	0	27,7	NA	NA	NA	NA	NA	NA	0	0	0	0	1	1	0	3
Côte d'Ivoire	Côte d'Ivoire	0	60	2	2	1	0	23,9	0	0	0	0	0	0	0	0	1	0	0	0	1	2
Côte d'Ivoire	Côte d'Ivoire	1	45	2	2	1	0	25,1	NA	NA	NA	NA	NA	NA	0	0	0	1	1	1	0	2
Côte d'Ivoire	Côte d'Ivoire	0	69	2	2	1	0	32	NA	NA	NA	NA	NA	NA	1	1	0	0	1	1	0	1
Côte d'Ivoire	Côte d'Ivoire	1	64	3	2	1	0	24,1	NA	NA	NA	NA	NA	NA	0	1	1	0	1	0	1	1
Côte d'Ivoire	Côte d'Ivoire	1	38	2	2	1	1	32,4	NA	NA	NA	NA	NA	NA	1	0	1	1	1	0	1	2
Côte d'Ivoire	Côte d'Ivoire	1	38	2	2	1	1	32,4	NA	NA	NA	NA	NA	NA	1	0	1	1	1	0	1	1
Côte d'Ivoire	Côte d'Ivoire	1	61	2	2	1	0	32,6	1	0	0	0	0	0	1	1	1	0	0	1	0	1
Côte d'Ivoire	Côte d'Ivoire	0	51	2	2	1	0	37,9	1	0	0	0	0	0	0	0	0	0	1	0	1	3
Côte d'Ivoire	Côte d'Ivoire	0	47	2	2	1	0	28,5	NA	NA	NA	NA	NA	NA	0	0	0	1	0	0	0	3
Côte d'Ivoire	Côte d'Ivoire	0	66	1	2	1	1	21,6	NA	NA	NA	NA	NA	NA	0	1	0	1	1	0	1	3
Côte d'Ivoire	Côte d'Ivoire	1	77	2	2	1	0	32	NA	NA	NA	NA	NA	NA	1	0	0	0	1	1	0	3
Côte d'Ivoire	Côte d'Ivoire	0	61	2	2	1	0	21,9	1	0	0	1	0	0	1	0	1	1	1	0	1	1
Côte d'Ivoire	Côte d'Ivoire	1	57	2	2	1	0	28,7	1	0	1	1	1	0	1	1	1	1	1	1	0	2
Côte d'Ivoire	Côte d'Ivoire	1	66	1	2	1	0	25,3	0	0	0	0	0	0	0	0	1	0	0	0	1	2
Côte d'Ivoire	Côte d'Ivoire	0	56	3	2	1	0	NA	1	0	1	0	0	0	0	0	0	1	1	1	1	3
Côte d'Ivoire	Côte d'Ivoire	0	56	3	2	1	0	NA	NA	NA	NA	NA	NA	NA	0	0	1	1	1	1	0	2
Côte d'Ivoire	Côte d'Ivoire	0	NA	NA	2	1	0	30,5	NA	NA	NA	NA	NA	NA	1	1	1	0	0	1	0	1
Côte d'Ivoire	Côte d'Ivoire	1	51	3	2	1	0	33,4	1	0	0	1	0	0	1	0	1	0	0	0	1	1
Côte d'Ivoire	Côte d'Ivoire	1	53	2	2	1	0	19,8	NA	NA	NA	NA	NA	NA	0	0	1	1	0	0	0	2
Côte d'Ivoire	Côte d'Ivoire	0	49	2	2	1	0	37,1	NA	NA	NA	NA	NA	NA	0	1	NA	NA	NA	NA	NA	1
Côte d'Ivoire	Côte d'Ivoire	0	49	2	2	1	1	37,1	NA	NA	NA	NA	NA	NA	0	1	1	1	0	1	0	3
Côte d'Ivoire	Côte d'Ivoire	0	78	1	2	1	0	30	NA	NA	NA	NA	NA	NA	0	0	0	1	1	0	0	2
Côte d'Ivoire	Côte d'Ivoire	0	56	1	2	0	0	28,3	NA	NA	NA	NA	NA	NA	0	0	0	1	0	0	0	2
Côte d'Ivoire	Côte d'Ivoire	0	60	2	2	1	0	28,3	1	0	1	0	0	0	0	0	0	0	0	0	1	1
Côte d'Ivoire	Côte d'Ivoire	0	60	2	2	1	0	28,3	NA	NA	NA	NA	NA	NA	0	0	0	0	1	0	1	1
Côte d'Ivoire	Côte d'Ivoire	1	60	2	2	1	0	30,9	NA	NA	NA	NA	NA	NA	1	0	0	0	0	1	0	3
Côte d'Ivoire	Côte d'Ivoire	1	60	2	2	1	0	30,9	NA	NA	NA	NA	NA	NA	1	0	0	0	0	1	0	2
Côte d'Ivoire	Côte d'Ivoire	0	48	2	2	1	1	28,3	NA	NA	NA	NA	NA	NA	0	1	0	0	0	1	0	3
Côte d'Ivoire	Côte d'Ivoire	0	48	2	2	1	1	28,3	NA	NA	NA	NA	NA	NA	0	1	1	0	0	1	0	2
Côte d'Ivoire	Côte d'Ivoire	0	79	2	2	1	0	24,5	1	0	0	0	0	0	0	0	1	1	0	1	0	3
Côte d'Ivoire	Côte d'Ivoire	1	53	2	2	1	0	33,8	1	1	1	0	0	0	0	0	1	0	1	1	0	1
Côte d'Ivoire	Côte d'Ivoire	0	54	2	2	1	0	26,4	NA	NA	NA	NA	NA	NA	1	1	0	1	0	0	1	1
Côte d'Ivoire	Côte d'Ivoire	0	65	2	2	1	NA	30,4	NA	NA	NA	NA	NA	NA	0	1	0	0	1	1	0	1
Côte d'Ivoire	Côte d'Ivoire	0	57	2	2	1	0	29,8	NA	NA	NA	NA	NA	NA	1	0	0	0	1	0	1	2
Côte d'Ivoire	Côte d'Ivoire	0	57	2	2	1	0	29,8	NA	NA	NA	NA	NA	NA	1	0	1	0	1	0	1	3
Côte d'Ivoire	Côte d'Ivoire	1	57	1	2	1	0	23,4	0	0	0	0	0	0	0	0	1	0	0	0	1	1
Côte d'Ivoire	Côte d'Ivoire	0	71	2	2	1	0	35,3	1	0	0	0	0	0	0	0	0	1	0	1	0	3
Côte d'Ivoire	Côte d'Ivoire	1	59	2	2	1	0	28,7	NA	NA	NA	NA	NA	NA	0	1	0	1	1	1	0	2
Côte d'Ivoire	Côte d'Ivoire	1	59	2	2	1	0	28,7	NA	NA	NA	NA	NA	NA	0	1	1	1	0	1	0	2
Côte d'Ivoire	Côte d'Ivoire	0	49	2	2	1	0	33,7	NA	NA	NA	NA	NA	NA	0	0	0	0	1	0	1	1
Côte d'Ivoire	Côte d'Ivoire	1	75	2	2	1	0	20,7	NA	NA	NA	NA	NA	NA	0	0	1	0	0	0	0	2
Côte d'Ivoire	Côte d'Ivoire	1	74	2	2	1	0	20,7	NA	NA	NA	NA	NA	NA	0	0	1	0	0	0	0	3
Côte d'Ivoire	Côte d'Ivoire	0	54	1	2	1	0	32	NA	NA	NA	NA	NA	NA	0	0	0	0	0	0	1	3
Côte d'Ivoire	Côte d'Ivoire	0	54	1	2	1	0	32	NA	NA	NA	NA	NA	NA	0	0	1	0	0	0	1	3
Côte d'Ivoire	Côte d'Ivoire	1	54	3	2	1	0	29,1	NA	NA	NA	NA	NA	NA	0	0	1	0	1	1	0	1
Côte d'Ivoire	Côte d'Ivoire	0	50	2	2	1	0	21,3	0	0	0	0	0	0	0	0	1	1	1	0	0	3
Côte d'Ivoire	Côte d'Ivoire	1	64	2	2	1	0	27,7	1	0	1	1	0	0	1	0	1	0	0	1	0	2
Côte d'Ivoire	Côte d'Ivoire	1	69	2	2	1	0	21,2	0	0	0	0	0	0	0	0	1	1	1	0	1	2
Côte d'Ivoire	Côte d'Ivoire	1	76	2	2	1	0	32,6	1	0	1	0	0	0	0	1	0	0	1	1	0	1
Côte d'Ivoire	Côte d'Ivoire	1	52	2	2	1	0	32,6	NA	NA	NA	NA	NA	NA	0	1	1	0	1	1	0	3
Côte d'Ivoire	Côte d'Ivoire	1	57	2	2	NA	1	25,4	NA	NA	NA	NA	NA	NA	1	1	0	0	0	0	1	3
Côte d'Ivoire	Côte d'Ivoire	1	57	2	2	NA	1	25,4	NA	NA	NA	NA	NA	NA	1	1	0	0	1	0	1	2
Côte d'Ivoire	Côte d'Ivoire	0	50	2	2	1	0	23,8	NA	NA	NA	NA	NA	NA	0	1	0	0	0	1	0	1
Côte d'Ivoire	Côte d'Ivoire	0	50	2	2	1	0	23,8	NA	NA	NA	NA	NA	NA	0	1	0	0	0	1	0	2
Côte d'Ivoire	Côte d'Ivoire	0	51	2	2	0	0	35,7	1	0	0	0	0	0	0	0	0	0	1	0	0	3
Côte d'Ivoire	Côte d'Ivoire	0	50	2	2	1	0	31,2	NA	NA	NA	NA	NA	NA	0	0	1	1	0	1	0	2
Côte d'Ivoire	Côte d'Ivoire	0	78	2	2	1	0	16,2	0	0	0	0	0	0	0	0	0	1	0	1	0	2
Côte d'Ivoire	Côte d'Ivoire	1	49	2	2	1	0	29,4	0	0	0	0	0	0	0	0	0	1	0	0	1	3
Côte d'Ivoire	Côte d'Ivoire	1	53	2	2	1	0	23,5	NA	NA	NA	NA	NA	NA	0	0	1	1	1	0	1	1
Côte d'Ivoire	Côte d'Ivoire	1	50	2	2	1	1	25,3	NA	NA	NA	NA	NA	NA	0	1	NA	NA	NA	NA	NA	3
Côte d'Ivoire	Côte d'Ivoire	1	50	2	2	1	1	25,3	NA	NA	NA	NA	NA	NA	0	1	0	0	1	0	0	1
Côte d'Ivoire	Côte d'Ivoire	1	64	2	2	1	0	18,8	1	0	0	0	0	1	0	0	0	0	1	0	1	2
Côte d'Ivoire	Côte d'Ivoire	1	71	2	2	1	0	34,3	NA	NA	NA	NA	NA	NA	1	0	0	0	0	0	1	2
Côte d'Ivoire	Côte d'Ivoire	1	71	2	2	1	0	34,3	NA	NA	NA	NA	NA	NA	1	0	1	0	0	0	1	1
Côte d'Ivoire	Côte d'Ivoire	0	56	2	2	1	0	25,2	1	0	0	1	0	0	0	0	1	0	0	0	1	3
Côte d'Ivoire	Côte d'Ivoire	0	50	2	2	1	0	28	NA	NA	NA	NA	NA	NA	0	0	0	0	0	0	1	2
Côte d'Ivoire	Côte d'Ivoire	1	64	2	2	1	0	27,2	NA	NA	NA	NA	NA	NA	0	0	1	0	0	0	0	2
Côte d'Ivoire	Côte d'Ivoire	1	64	2	2	1	0	27,2	NA	NA	NA	NA	NA	NA	0	0	1	0	0	0	1	1
Côte d'Ivoire	Côte d'Ivoire	1	52	2	2	1	0	29,1	NA	NA	NA	NA	NA	NA	0	0	1	0	1	0	1	3
Côte d'Ivoire	Côte d'Ivoire	1	52	2	2	1	0	29,1	NA	NA	NA	NA	NA	NA	0	0	1	0	1	0	1	3
Côte d'Ivoire	Côte d'Ivoire	1	44	2	2	1	0	18	1	0	0	1	0	0	0	0	0	1	0	0	0	3
Côte d'Ivoire	Côte d'Ivoire	1	47	2	2	1	0	25,9	NA	NA	NA	NA	NA	NA	0	1	1	0	0	0	1	3
Côte d'Ivoire	Côte d'Ivoire	1	47	2	2	1	0	25,9	NA	NA	NA	NA	NA	NA	0	1	1	0	0	0	1	1
Côte d'Ivoire	Côte d'Ivoire	0	50	2	2	1	0	31,2	NA	NA	NA	NA	NA	NA	0	0	1	1	0	1	0	1
Côte d'Ivoire	Côte d'Ivoire	1	55	2	2	1	0	24,7	NA	NA	NA	NA	NA	NA	1	0	0	0	0	0	1	1
Côte d'Ivoire	Côte d'Ivoire	1	55	2	2	1	0	24,7	NA	NA	NA	NA	NA	NA	1	0	1	0	0	0	1	2
Côte d'Ivoire	Côte d'Ivoire	0	53	1	2	1	0	32,8	NA	NA	NA	NA	NA	NA	0	1	1	0	0	0	1	3
Côte d'Ivoire	Côte d'Ivoire	0	53	1	2	1	0	32,8	NA	NA	NA	NA	NA	NA	0	1	0	0	0	0	1	3
Côte d'Ivoire	Côte d'Ivoire	0	77	1	2	1	0	45,3	1	0	1	0	0	0	0	1	0	0	1	0	0	1
Côte d'Ivoire	Côte d'Ivoire	0	67	1	2	1	0	45,3	1	0	1	0	0	0	0	1	0	0	1	0	0	3
Côte d'Ivoire	Côte d'Ivoire	0	58	1	2	1	0	24,1	NA	NA	NA	NA	NA	NA	0	0	0	1	0	0	1	1
Côte d'Ivoire	Côte d'Ivoire	0	58	1	2	1	0	24,1	NA	NA	NA	NA	NA	NA	0	0	1	1	0	0	1	1
Côte d'Ivoire	Côte d'Ivoire	1	56	2	2	1	0	28,7	1	0	0	1	0	0	0	NA	0	1	0	0	1	2
Côte d'Ivoire	Côte d'Ivoire	1	47	2	2	1	1	26,5	1	0	0	1	0	0	0	0	0	0	1	0	0	1
Côte d'Ivoire	Côte d'Ivoire	0	84	1	2	1	0	29,7	NA	NA	NA	NA	NA	NA	0	0	1	0	1	0	0	1
Côte d'Ivoire	Côte d'Ivoire	1	66	2	2	1	0	23	NA	NA	NA	NA	NA	NA	1	0	0	1	0	0	1	2
Côte d'Ivoire	Côte d'Ivoire	0	47	2	2	1	0	31,6	1	0	1	0	0	0	0	0	0	0	1	0	1	1
Côte d'Ivoire	Côte d'Ivoire	1	57	2	2	1	0	29	NA	NA	NA	NA	NA	NA	0	0	1	0	0	1	0	3
Côte d'Ivoire	Côte d'Ivoire	1	57	2	2	1	0	29	NA	NA	NA	NA	NA	NA	0	0	1	0	0	1	0	3
Côte d'Ivoire	Côte d'Ivoire	1	57	2	2	1	0	23,4	NA	NA	NA	NA	NA	NA	1	0	0	0	1	0	0	3
Côte d'Ivoire	Côte d'Ivoire	0	55	2	2	1	0	26,6	1	0	1	0	0	0	0	1	0	1	0	0	1	3
Côte d'Ivoire	Côte d'Ivoire	1	57	2	2	1	0	23,4	NA	NA	NA	NA	NA	NA	1	0	0	0	1	0	0	2
Côte d'Ivoire	Côte d'Ivoire	0	55	2	2	1	0	26,6	NA	NA	NA	NA	NA	NA	0	1	1	1	0	0	1	1
Côte d'Ivoire	Côte d'Ivoire	1	67	2	2	1	0	24,9	0	0	0	0	0	0	0	0	0	0	1	0	1	2
Côte d'Ivoire	Côte d'Ivoire	0	58	2	2	1	0	26	NA	NA	NA	NA	NA	NA	0	1	0	0	1	0	0	1
Côte d'Ivoire	Côte d'Ivoire	0	58	2	2	1	0	26	NA	NA	NA	NA	NA	NA	0	1	0	0	1	0	0	3
Côte d'Ivoire	Côte d'Ivoire	0	52	1	2	1	NA	33,9	NA	NA	NA	NA	NA	NA	0	1	0	0	1	0	0	1
Côte d'Ivoire	Côte d'Ivoire	0	52	1	2	1	0	33,9	NA	NA	NA	NA	NA	NA	0	1	0	0	1	0	1	1
Côte d'Ivoire	Côte d'Ivoire	0	61	2	2	1	0	29,3	NA	NA	NA	NA	NA	NA	0	0	1	0	0	0	1	3
Côte d'Ivoire	Côte d'Ivoire	0	61	2	2	1	0	29,3	NA	NA	NA	NA	NA	NA	0	0	1	0	0	0	1	3
Côte d'Ivoire	Côte d'Ivoire	1	51	2	2	1	0	25,4	NA	NA	NA	NA	NA	NA	1	1	0	0	1	0	1	2
Côte d'Ivoire	Côte d'Ivoire	1	51	2	2	1	0	25,4	NA	NA	NA	NA	NA	NA	1	1	0	0	1	0	1	1
Côte d'Ivoire	Côte d'Ivoire	0	54	2	2	1	0	41,4	NA	NA	NA	NA	NA	NA	0	0	1	1	0	0	0	3
Côte d'Ivoire	Côte d'Ivoire	0	54	2	2	1	0	41,4	NA	NA	NA	NA	NA	NA	0	0	1	1	0	0	0	3
Côte d'Ivoire	Côte d'Ivoire	1	39	3	2	1	0	24,9	NA	NA	NA	NA	NA	NA	0	0	0	0	1	1	0	3
Côte d'Ivoire	Côte d'Ivoire	1	39	3	2	1	0	24,9	NA	NA	NA	NA	NA	NA	0	0	0	0	1	1	0	3
Côte d'Ivoire	Côte d'Ivoire	1	75	2	2	1	0	21,5	NA	NA	NA	NA	NA	NA	1	0	1	0	1	0	1	2
Côte d'Ivoire	Côte d'Ivoire	0	75	2	2	1	0	21,5	NA	NA	NA	NA	NA	NA	1	0	1	0	1	0	1	2
Côte d'Ivoire	Côte d'Ivoire	0	54	2	2	1	0	24	1	0	0	1	0	0	1	0	1	0	0	0	0	3
Côte d'Ivoire	Côte d'Ivoire	0	78	1	2	0	0	24,4	NA	NA	NA	NA	NA	NA	0	0	1	0	1	0	0	3
Côte d'Ivoire	Côte d'Ivoire	0	78	1	2	0	0	24,4	NA	NA	NA	NA	NA	NA	0	0	0	0	1	0	0	2
Côte d'Ivoire	Côte d'Ivoire	1	84	1	2	1	0	20,3	1	0	0	0	0	1	0	0	1	1	1	0	1	3
Côte d'Ivoire	Côte d'Ivoire	0	56	2	2	1	0	34,8	NA	NA	NA	NA	NA	NA	0	1	0	1	1	0	0	2
Côte d'Ivoire	Côte d'Ivoire	0	66	1	2	1	0	19,5	1	0	0	0	0	1	0	0	0	0	1	0	1	3
Côte d'Ivoire	Côte d'Ivoire	0	56	2	2	1	0	34,8	NA	NA	NA	NA	NA	NA	0	1	0	1	1	0	0	1
Côte d'Ivoire	Côte d'Ivoire	1	63	2	2	1	0	27,7	1	0	0	1	0	0	0	0	1	0	1	0	0	2
Côte d'Ivoire	Côte d'Ivoire	1	51	2	2	1	0	17,8	NA	NA	NA	NA	NA	NA	1	1	0	0	1	0	1	1
Côte d'Ivoire	Côte d'Ivoire	1	51	2	2	1	0	17,8	NA	NA	NA	NA	NA	NA	1	1	0	0	1	0	1	3
Côte d'Ivoire	Côte d'Ivoire	1	62	2	2	1	0	29,1	1	0	1	0	0	1	1	0	1	1	0	0	1	2
Côte d'Ivoire	Côte d'Ivoire	0	53	2	2	0	0	19,5	1	0	0	0	0	1	0	1	1	1	0	0	1	1
Côte d'Ivoire	Côte d'Ivoire	0	64	2	2	1	0	27,3	NA	NA	NA	NA	NA	NA	0	0	0	1	1	0	0	2
Côte d'Ivoire	Côte d'Ivoire	0	64	2	2	1	0	27,3	NA	NA	NA	NA	NA	NA	0	0	0	1	1	0	0	2
Côte d'Ivoire	Côte d'Ivoire	0	65	2	2	1	0	31,5	NA	NA	NA	NA	NA	NA	NA	0	0	0	1	1	0	3
Côte d'Ivoire	Côte d'Ivoire	0	77	1	2	1	0	22,7	NA	NA	NA	NA	NA	NA	0	0	0	0	1	0	0	3
Côte d'Ivoire	Côte d'Ivoire	0	77	1	2	1	0	24,6	NA	NA	NA	NA	NA	NA	0	0	1	1	1	0	0	1
Côte d'Ivoire	Côte d'Ivoire	1	70	2	2	1	0	24,8	NA	NA	NA	NA	NA	NA	0	0	1	1	1	0	1	3
Côte d'Ivoire	Côte d'Ivoire	0	40	2	2	1	0	27,5	NA	NA	NA	NA	NA	NA	0	0	0	1	1	0	0	2
Côte d'Ivoire	Côte d'Ivoire	1	45	3	2	1	1	28,7	NA	NA	NA	NA	NA	NA	1	0	1	1	0	1	0	1
Côte d'Ivoire	Côte d'Ivoire	1	41	2	2	1	0	23,1	0	0	0	0	0	0	0	0	1	0	0	0	1	3
Côte d'Ivoire	Côte d'Ivoire	0	60	2	2	1	0	41,2	NA	NA	NA	NA	NA	NA	0	0	1	1	0	0	0	3
Côte d'Ivoire	Côte d'Ivoire	0	60	2	2	1	0	41,2	NA	NA	NA	NA	NA	NA	0	0	1	1	0	0	0	3
Côte d'Ivoire	Côte d'Ivoire	0	69	1	2	1	0	35,9	1	0	0	0	0	0	0	0	1	1	0	0	1	3
Côte d'Ivoire	Côte d'Ivoire	1	60	2	2	1	0	21,5	1	0	1	0	0	0	0	0	1	0	1	0	1	1
Côte d'Ivoire	Côte d'Ivoire	0	62	1	2	1	0	NA	NA	NA	NA	NA	NA	NA	0	0	0	0	1	0	1	1
Côte d'Ivoire	Côte d'Ivoire	0	62	1	2	1	0	NA	NA	NA	NA	NA	NA	NA	0	0	0	0	1	0	1	1
Côte d'Ivoire	Côte d'Ivoire	1	38	2	2	1	0	38,2	1	1	0	0	0	0	1	0	1	0	0	0	1	2
Côte d'Ivoire	Côte d'Ivoire	0	60	2	2	1	0	30,5	NA	NA	NA	NA	NA	NA	0	0	NA	NA	NA	NA	NA	2
Côte d'Ivoire	Côte d'Ivoire	1	51	2	2	1	0	21,5	NA	NA	NA	NA	NA	NA	0	0	0	1	1	0	0	3
Côte d'Ivoire	Côte d'Ivoire	1	45	2	2	1	0	21,8	0	0	0	0	0	0	1	0	0	0	0	1	0	3
Côte d'Ivoire	Côte d'Ivoire	1	57	2	2	1	0	21,5	NA	NA	NA	NA	NA	NA	0	0	1	0	1	0	1	2
Côte d'Ivoire	Côte d'Ivoire	1	57	2	2	1	0	21,5	1	0	1	0	0	0	0	0	1	0	1	0	1	2
Côte d'Ivoire	Côte d'Ivoire	0	50	NA	2	1	0	27,9	1	0	1	0	0	0	0	0	0	0	1	0	1	3
Côte d'Ivoire	Côte d'Ivoire	1	44	2	2	1	1	19,4	NA	NA	NA	NA	NA	NA	0	0	0	0	1	0	1	2
Côte d'Ivoire	Côte d'Ivoire	1	43	NA	2	1	0	29,3	NA	NA	NA	NA	NA	NA	0	1	0	0	1	0	0	3
Côte d'Ivoire	Côte d'Ivoire	0	85	3	2	1	0	45,8	NA	NA	NA	NA	NA	NA	0	0	0	0	1	1	0	1
Côte d'Ivoire	Côte d'Ivoire	0	85	3	2	1	0	45,8	NA	NA	NA	NA	NA	NA	1	0	0	0	1	1	0	1
Côte d'Ivoire	Côte d'Ivoire	0	51	2	2	1	0	28,7	NA	NA	NA	NA	NA	NA	0	0	0	0	1	0	0	3
Côte d'Ivoire	Côte d'Ivoire	0	48	2	2	1	0	28,7	NA	NA	NA	NA	NA	NA	0	0	0	0	1	0	0	3
Côte d'Ivoire	Côte d'Ivoire	1	69	2	2	1	0	24,2	NA	NA	NA	NA	NA	NA	0	1	0	0	1	0	0	2
Côte d'Ivoire	Côte d'Ivoire	1	69	2	2	1	0	48,6	NA	NA	NA	NA	NA	NA	0	1	0	0	1	0	0	2
Côte d'Ivoire	Côte d'Ivoire	1	59	2	2	1	0	38,1	NA	NA	NA	NA	NA	NA	0	1	0	0	1	0	0	1
Côte d'Ivoire	Côte d'Ivoire	1	59	2	2	1	0	38,1	NA	NA	NA	NA	NA	NA	0	1	0	0	1	0	0	2
Côte d'Ivoire	Côte d'Ivoire	0	79	2	2	1	0	24,2	0	0	0	0	0	0	0	0	1	0	1	0	0	1
Côte d'Ivoire	Côte d'Ivoire	1	65	2	2	1	0	29,4	1	0	0	0	0	1	0	0	1	0	0	0	1	2
Côte d'Ivoire	Côte d'Ivoire	0	59	2	2	1	0	29,5	NA	NA	NA	NA	NA	NA	0	0	0	1	0	0	0	3
Côte d'Ivoire	Côte d'Ivoire	0	57	2	2	1	0	29,5	NA	NA	NA	NA	NA	NA	0	0	1	0	0	0	1	3
Côte d'Ivoire	Côte d'Ivoire	1	51	2	2	1	0	30,3	1	0	1	0	0	0	0	0	0	0	1	0	1	1
Côte d'Ivoire	Côte d'Ivoire	1	67	1	2	0	0	33	NA	NA	NA	NA	NA	NA	0	0	0	0	1	1	0	3
Côte d'Ivoire	Côte d'Ivoire	1	61	3	2	1	0	23,4	0	0	0	0	0	0	0	0	0	0	1	0	0	1
Côte d'Ivoire	Côte d'Ivoire	1	68	2	2	1	0	27,5	1	0	0	1	0	0	1	0	0	0	1	1	0	1
Côte d'Ivoire	Côte d'Ivoire	0	62	3	2	1	0	27,9	NA	NA	NA	NA	NA	NA	0	0	1	0	0	1	0	3
Côte d'Ivoire	Côte d'Ivoire	0	62	3	2	1	0	27,9	NA	NA	NA	NA	NA	NA	0	0	1	0	0	1	0	3
Côte d'Ivoire	Côte d'Ivoire	1	60	3	2	1	0	28,5	NA	NA	NA	NA	NA	NA	0	0	0	0	1	0	1	3
Côte d'Ivoire	Côte d'Ivoire	1	60	3	2	1	0	28,5	NA	NA	NA	NA	NA	NA	0	0	1	0	1	0	1	2
Côte d'Ivoire	Côte d'Ivoire	0	77	1	2	1	0	NA	NA	NA	NA	NA	NA	NA	1	0	0	0	1	0	0	3
Côte d'Ivoire	Côte d'Ivoire	0	77	1	2	1	0	NA	NA	NA	NA	NA	NA	NA	1	0	0	0	1	0	0	2
Côte d'Ivoire	Côte d'Ivoire	0	51	2	2	1	0	30,9	NA	NA	NA	NA	NA	NA	0	0	1	1	0	1	0	2
Côte d'Ivoire	Côte d'Ivoire	0	50	2	2	1	0	30,9	NA	NA	NA	NA	NA	NA	0	0	0	0	1	0	0	3
Côte d'Ivoire	Côte d'Ivoire	0	45	3	2	0	0	33,8	NA	NA	NA	NA	NA	NA	0	0	0	0	1	0	0	2
Côte d'Ivoire	Côte d'Ivoire	0	48	2	2	1	0	26,2	NA	NA	NA	NA	NA	NA	0	0	0	1	0	0	0	2
Côte d'Ivoire	Côte d'Ivoire	0	46	2	2	1	0	26,2	NA	NA	NA	NA	NA	NA	0	0	0	1	0	0	0	1
Côte d'Ivoire	Côte d'Ivoire	1	67	3	2	1	0	25,2	1	0	1	0	0	0	0	0	1	0	0	1	0	2
Côte d'Ivoire	Côte d'Ivoire	1	50	2	2	1	0	24,5	NA	NA	NA	NA	NA	NA	1	0	1	0	0	0	1	2
Côte d'Ivoire	Côte d'Ivoire	1	50	2	2	1	0	24,5	NA	NA	NA	NA	NA	NA	1	0	1	0	1	0	1	3
Côte d'Ivoire	Côte d'Ivoire	1	52	2	2	1	0	32,5	NA	NA	NA	NA	NA	NA	0	1	0	0	0	0	1	2
Côte d'Ivoire	Côte d'Ivoire	1	64	3	2	1	0	24,1	NA	NA	NA	NA	NA	NA	0	1	1	0	1	0	1	3
Côte d'Ivoire	Côte d'Ivoire	0	86	1	2	1	0	NA	NA	NA	NA	NA	NA	NA	0	1	0	0	1	0	0	3
Côte d'Ivoire	Côte d'Ivoire	0	86	1	2	1	0	NA	NA	NA	NA	NA	NA	NA	0	1	0	0	1	0	0	1
Côte d'Ivoire	Côte d'Ivoire	1	67	3	2	1	0	19,5	NA	NA	NA	NA	NA	NA	1	0	0	0	1	0	1	3
Côte d'Ivoire	Côte d'Ivoire	1	67	3	2	1	0	19,5	NA	NA	NA	NA	NA	NA	1	0	0	0	1	0	1	3
Côte d'Ivoire	Côte d'Ivoire	1	54	2	2	1	0	21,8	NA	NA	NA	NA	NA	NA	0	0	0	0	1	0	1	2
Côte d'Ivoire	Côte d'Ivoire	1	56	2	2	1	0	22,5	NA	NA	NA	NA	NA	NA	0	1	0	0	0	0	1	1
Côte d'Ivoire	Côte d'Ivoire	1	56	2	2	1	0	22,5	NA	NA	NA	NA	NA	NA	0	1	0	0	0	0	1	3
Côte d'Ivoire	Côte d'Ivoire	0	54	2	2	1	0	23,2	1	0	0	0	0	1	1	0	0	0	0	0	1	2
Côte d'Ivoire	Côte d'Ivoire	0	54	1	2	NA	0	29,1	NA	NA	NA	NA	NA	NA	0	0	1	1	0	0	1	2
Côte d'Ivoire	Côte d'Ivoire	0	54	1	2	NA	1	29,1	NA	NA	NA	NA	NA	NA	0	0	1	1	0	0	1	1
Côte d'Ivoire	Côte d'Ivoire	0	59	2	2	1	1	35,3	NA	NA	NA	NA	NA	NA	0	1	0	1	0	0	0	2
Côte d'Ivoire	Côte d'Ivoire	1	19	2	2	1	0	34,9	NA	NA	NA	NA	NA	NA	0	0	0	0	1	1	0	1
Côte d'Ivoire	Côte d'Ivoire	1	55	2	2	1	0	34,9	NA	NA	NA	NA	NA	NA	0	0	1	0	1	1	0	3
Côte d'Ivoire	Côte d'Ivoire	0	66	2	2	1	0	29,4	NA	NA	NA	NA	NA	NA	0	1	1	0	1	1	0	1
Côte d'Ivoire	Côte d'Ivoire	0	66	2	2	1	0	29,4	NA	NA	NA	NA	NA	NA	0	1	1	0	1	1	0	3
Côte d'Ivoire	Côte d'Ivoire	1	73	2	2	1	0	22,3	NA	NA	NA	NA	NA	NA	1	0	0	0	1	0	0	1
Côte d'Ivoire	Côte d'Ivoire	1	68	2	2	1	0	22,8	1	0	0	0	0	1	0	0	1	0	1	0	1	3
Côte d'Ivoire	Côte d'Ivoire	0	56	2	2	1	0	26,1	NA	NA	NA	NA	NA	NA	1	0	1	0	1	0	0	3
Côte d'Ivoire	Côte d'Ivoire	0	71	1	2	1	0	23,1	0	0	0	0	0	0	1	0	1	0	0	0	1	1
Côte d'Ivoire	Côte d'Ivoire	0	74	2	2	0	0	17,7	NA	NA	NA	NA	NA	NA	0	0	0	1	0	0	0	1
Côte d'Ivoire	Côte d'Ivoire	0	74	2	2	0	0	17,7	NA	NA	NA	NA	NA	NA	0	0	0	1	0	0	0	3
Côte d'Ivoire	Côte d'Ivoire	0	50	2	2	1	0	31,2	0	0	0	0	0	0	0	1	0	0	0	0	1	2
Côte d'Ivoire	Côte d'Ivoire	0	66	1	2	0	0	31,2	NA	NA	NA	NA	NA	NA	0	0	1	0	0	1	0	2
Côte d'Ivoire	Côte d'Ivoire	0	66	1	2	0	0	31,2	NA	NA	NA	NA	NA	NA	0	0	1	0	0	1	0	1
Côte d'Ivoire	Côte d'Ivoire	0	80	1	2	0	0	17,6	0	0	0	0	0	0	0	1	0	0	1	0	0	2
Côte d'Ivoire	Côte d'Ivoire	1	74	2	2	1	0	30,3	NA	NA	NA	NA	NA	NA	1	0	0	0	0	0	1	2
Côte d'Ivoire	Côte d'Ivoire	1	74	2	2	1	0	30,3	NA	NA	NA	NA	NA	NA	1	0	1	0	0	0	1	1
Côte d'Ivoire	Côte d'Ivoire	1	65	2	2	1	0	23,6	NA	NA	NA	NA	NA	NA	1	NA	0	0	0	0	1	1
Côte d'Ivoire	Côte d'Ivoire	1	74	2	2	0	0	26,3	NA	NA	NA	NA	NA	NA	0	0	0	1	1	0	1	3
Côte d'Ivoire	Côte d'Ivoire	1	77	1	2	1	0	24,2	NA	NA	NA	NA	NA	NA	0	0	0	1	0	0	1	1
Côte d'Ivoire	Côte d'Ivoire	1	77	1	2	1	0	24,2	NA	NA	NA	NA	NA	NA	0	0	0	1	1	0	1	3
Côte d'Ivoire	Côte d'Ivoire	1	63	2	2	1	0	28	1	0	0	0	0	1	0	0	0	1	0	0	1	3
Côte d'Ivoire	Côte d'Ivoire	1	72	2	2	1	0	24,6	0	0	0	0	0	0	0	0	0	1	1	0	1	3
Côte d'Ivoire	Côte d'Ivoire	0	65	1	2	1	NA	37,9	NA	NA	NA	NA	NA	NA	0	1	1	0	0	0	0	2
Côte d'Ivoire	Côte d'Ivoire	1	48	2	2	1	0	23,4	NA	NA	NA	NA	NA	NA	0	1	1	1	1	0	1	1
Côte d'Ivoire	Côte d'Ivoire	0	87	1	2	1	0	28,1	NA	NA	NA	NA	NA	NA	0	0	0	0	1	1	0	2
Côte d'Ivoire	Côte d'Ivoire	0	52	2	2	1	0	34,1	1	0	0	0	0	0	0	0	0	0	0	1	0	2
Côte d'Ivoire	Côte d'Ivoire	1	48	2	2	1	0	23,4	NA	NA	NA	NA	NA	NA	0	1	1	1	1	0	1	3
Côte d'Ivoire	Côte d'Ivoire	0	87	1	2	1	0	28,1	NA	NA	NA	NA	NA	NA	0	0	0	0	1	1	0	2
Côte d'Ivoire	Côte d'Ivoire	1	62	2	2	1	0	25,2	NA	NA	NA	NA	NA	NA	0	1	0	0	1	0	0	2
Côte d'Ivoire	Côte d'Ivoire	1	62	2	2	1	0	25,2	NA	NA	NA	NA	NA	NA	0	1	0	0	1	0	0	2
Côte d'Ivoire	Côte d'Ivoire	0	65	2	2	0	0	25,4	NA	NA	NA	NA	NA	NA	0	0	0	0	1	0	1	2
Côte d'Ivoire	Côte d'Ivoire	0	65	2	2	0	0	25,4	NA	NA	NA	NA	NA	NA	0	0	0	0	1	0	1	2
Côte d'Ivoire	Côte d'Ivoire	1	51	2	2	1	0	32,6	NA	NA	NA	NA	NA	NA	1	1	0	0	1	0	0	3
Côte d'Ivoire	Côte d'Ivoire	0	74	2	2	1	0	16,4	NA	NA	NA	NA	NA	NA	1	0	0	1	0	0	1	3
Côte d'Ivoire	Côte d'Ivoire	1	51	2	2	1	0	32,6	NA	NA	NA	NA	NA	NA	1	1	0	1	1	0	0	1
Côte d'Ivoire	Côte d'Ivoire	0	57	2	2	1	0	30,2	1	0	0	1	0	0	1	0	1	0	0	0	1	2
Côte d'Ivoire	Côte d'Ivoire	0	28	1	2	1	0	24,4	NA	NA	NA	NA	NA	NA	1	0	1	0	0	0	1	2
Côte d'Ivoire	Côte d'Ivoire	1	50	2	2	1	0	22	1	0	0	1	0	0	1	0	0	1	0	0	0	3
Côte d'Ivoire	Côte d'Ivoire	0	63	2	2	1	0	33,3	NA	NA	NA	NA	NA	NA	0	0	0	0	1	0	0	2
Côte d'Ivoire	Côte d'Ivoire	0	63	2	2	1	0	33,3	NA	NA	NA	NA	NA	NA	0	0	1	0	1	1	0	2
Côte d'Ivoire	Côte d'Ivoire	1	55	2	2	1	0	23,5	0	0	0	0	0	0	0	0	1	0	0	0	1	2
Côte d'Ivoire	Côte d'Ivoire	0	28	1	2	1	0	24,4	NA	NA	NA	NA	NA	NA	1	0	1	0	0	0	1	3
Côte d'Ivoire	Côte d'Ivoire	1	50	2	2	1	0	34,3	NA	NA	NA	NA	NA	NA	0	0	0	0	1	0	0	2
Côte d'Ivoire	Côte d'Ivoire	1	50	2	2	1	0	20,4	NA	NA	NA	NA	NA	NA	0	0	0	0	1	0	0	3
Côte d'Ivoire	Côte d'Ivoire	1	74	1	2	1	0	24,2	1	0	0	0	0	1	0	0	0	0	1	0	1	1
Côte d'Ivoire	Côte d'Ivoire	1	60	2	2	1	0	29,8	0	0	0	0	0	0	0	0	1	0	0	0	1	1
Côte d'Ivoire	Côte d'Ivoire	1	47	1	2	1	0	25,7	NA	NA	NA	NA	NA	NA	1	0	1	0	0	1	0	1
Côte d'Ivoire	Côte d'Ivoire	0	62	2	2	1	0	26,1	NA	NA	NA	NA	NA	NA	0	0	1	0	1	0	0	1
Côte d'Ivoire	Côte d'Ivoire	0	62	2	2	1	0	26,1	NA	NA	NA	NA	NA	NA	0	0	1	0	1	0	0	1
Côte d'Ivoire	Côte d'Ivoire	1	79	2	2	1	0	30,4	1	0	1	0	0	0	0	0	0	0	1	0	1	1
Côte d'Ivoire	Côte d'Ivoire	0	67	2	2	1	0	36,8	1	0	0	1	0	0	0	0	0	0	1	0	1	1
Côte d'Ivoire	Côte d'Ivoire	1	64	2	2	1	0	21,7	1	0	0	1	0	0	0	0	1	0	0	1	0	2
Côte d'Ivoire	Côte d'Ivoire	0	55	3	2	1	0	29	1	0	0	1	0	0	0	0	1	0	0	1	0	2
Côte d'Ivoire	Côte d'Ivoire	1	73	2	2	1	0	28,9	1	0	0	0	0	1	0	0	1	0	1	0	1	2
Côte d'Ivoire	Côte d'Ivoire	0	64	2	2	1	0	26,9	1	0	0	0	0	1	1	0	1	1	0	0	0	3
Côte d'Ivoire	Côte d'Ivoire	0	65	2	2	1	0	21,1	1	0	0	0	0	1	0	0	1	1	1	0	0	3
Côte d'Ivoire	Côte d'Ivoire	0	64	1	2	1	0	30,8	1	0	0	0	0	0	0	0	0	1	1	0	1	1
Côte d'Ivoire	Côte d'Ivoire	0	75	2	2	1	0	20,3	NA	NA	NA	NA	NA	NA	0	1	0	0	1	1	0	2
Côte d'Ivoire	Côte d'Ivoire	1	80	2	2	1	1	17,2	NA	NA	NA	NA	NA	NA	NA	0	1	1	0	0	1	2
Côte d'Ivoire	Côte d'Ivoire	0	75	2	2	1	0	20,3	NA	NA	NA	NA	NA	NA	0	1	0	0	1	1	0	1
Côte d'Ivoire	Côte d'Ivoire	1	80	2	2	1	1	17,2	NA	NA	NA	NA	NA	NA	1	0	1	1	0	0	1	3
Côte d'Ivoire	Côte d'Ivoire	0	60	2	2	1	0	25,1	NA	NA	NA	NA	NA	NA	0	0	1	1	0	0	0	1
Côte d'Ivoire	Côte d'Ivoire	0	60	2	2	1	0	25,1	NA	NA	NA	NA	NA	NA	0	0	1	1	0	0	0	3
Côte d'Ivoire	Côte d'Ivoire	0	60	2	2	1	0	45,4	NA	NA	NA	NA	NA	NA	0	0	0	0	1	1	0	1
Côte d'Ivoire	Côte d'Ivoire	1	48	2	2	1	0	43,8	NA	NA	NA	NA	NA	NA	1	0	0	0	1	0	1	3
Côte d'Ivoire	Côte d'Ivoire	0	60	2	2	1	0	45,4	NA	NA	NA	NA	NA	NA	0	0	0	0	1	0	0	2
Côte d'Ivoire	Côte d'Ivoire	0	62	1	2	1	0	32,8	NA	NA	NA	NA	NA	NA	0	NA	0	1	1	0	1	3
Côte d'Ivoire	Côte d'Ivoire	0	62	1	2	1	0	32,8	NA	NA	NA	NA	NA	NA	0	NA	0	1	1	0	1	2
Côte d'Ivoire	Côte d'Ivoire	0	41	2	2	1	0	25,7	NA	NA	NA	NA	NA	NA	0	0	0	0	0	0	1	1
Côte d'Ivoire	Côte d'Ivoire	0	41	2	2	1	0	25,7	NA	NA	NA	NA	NA	NA	0	0	0	0	1	0	1	2
Côte d'Ivoire	Côte d'Ivoire	0	46	2	2	1	0	26	NA	NA	NA	NA	NA	NA	NA	0	0	1	0	0	0	2
Côte d'Ivoire	Côte d'Ivoire	0	55	2	2	1	0	22	NA	NA	NA	NA	NA	NA	0	1	1	0	0	0	1	2
Côte d'Ivoire	Côte d'Ivoire	0	46	2	2	1	0	26	NA	NA	NA	NA	NA	NA	0	0	0	1	1	0	0	1
Côte d'Ivoire	Côte d'Ivoire	0	55	2	2	1	0	22	NA	NA	NA	NA	NA	NA	0	1	1	0	0	0	1	2
Côte d'Ivoire	Côte d'Ivoire	1	48	2	2	1	0	43,8	NA	NA	NA	NA	NA	NA	1	0	0	0	1	0	1	2
Côte d'Ivoire	Côte d'Ivoire	1	79	1	2	1	0	25,8	0	0	0	0	0	0	0	0	1	0	1	0	1	1
Côte d'Ivoire	Côte d'Ivoire	0	46	2	2	0	0	27,6	NA	NA	NA	NA	NA	NA	0	0	1	0	1	0	1	2
Côte d'Ivoire	Côte d'Ivoire	0	46	2	2	0	0	27,6	NA	NA	NA	NA	NA	NA	0	0	1	0	1	0	1	3
Côte d'Ivoire	Côte d'Ivoire	1	87	2	2	1	0	22,8	NA	NA	NA	NA	NA	NA	0	0	0	1	0	0	1	2
Côte d'Ivoire	Côte d'Ivoire	1	87	2	2	1	0	22,8	NA	NA	NA	NA	NA	NA	0	0	1	1	0	0	1	1
Côte d'Ivoire	Côte d'Ivoire	0	74	1	2	0	0	24,9	0	0	0	0	0	0	0	1	1	0	0	1	0	2
Côte d'Ivoire	Côte d'Ivoire	0	43	3	2	1	0	24,6	0	0	0	0	0	0	NA	0	0	1	0	0	0	2
Côte d'Ivoire	Côte d'Ivoire	0	50	2	2	1	0	31,8	1	0	0	0	0	0	0	0	1	0	1	0	1	1
Côte d'Ivoire	Côte d'Ivoire	0	53	2	2	1	0	42,1	NA	NA	NA	NA	NA	NA	1	0	1	1	1	1	0	3
Côte d'Ivoire	Côte d'Ivoire	0	60	2	2	1	0	30,1	NA	NA	NA	NA	NA	NA	1	0	1	0	0	0	1	3
Côte d'Ivoire	Côte d'Ivoire	0	60	2	2	1	0	30,1	NA	NA	NA	NA	NA	NA	1	0	1	0	0	0	1	3
Côte d'Ivoire	Côte d'Ivoire	0	63	3	2	1	0	24,2	NA	NA	NA	NA	NA	NA	0	1	1	0	0	1	0	3
Côte d'Ivoire	Côte d'Ivoire	0	63	3	2	1	0	24,2	NA	NA	NA	NA	NA	NA	0	1	1	0	0	1	0	3
Côte d'Ivoire	Côte d'Ivoire	0	83	1	2	0	0	23,4	0	0	0	0	0	0	0	0	1	0	0	0	1	2
Côte d'Ivoire	Côte d'Ivoire	0	52	2	2	1	0	40,3	1	0	0	0	0	0	0	0	1	0	1	0	0	1
Côte d'Ivoire	Côte d'Ivoire	1	53	2	2	1	0	26,7	NA	NA	NA	NA	NA	NA	1	0	0	0	1	1	0	1
Côte d'Ivoire	Côte d'Ivoire	1	53	2	2	1	0	26,7	NA	NA	NA	NA	NA	NA	1	0	1	0	0	1	0	1
Côte d'Ivoire	Côte d'Ivoire	0	72	1	2	1	0	33,6	1	0	0	0	0	0	0	0	0	0	1	0	1	1
Côte d'Ivoire	Côte d'Ivoire	1	63	2	2	1	0	24,8	NA	NA	NA	NA	NA	NA	1	1	0	0	0	0	1	1
Côte d'Ivoire	Côte d'Ivoire	1	62	2	2	1	0	24,8	NA	NA	NA	NA	NA	NA	1	1	0	0	1	0	1	2
Côte d'Ivoire	Côte d'Ivoire	0	54	2	2	1	0	23	NA	NA	NA	NA	NA	NA	0	0	0	1	0	0	0	2
Côte d'Ivoire	Côte d'Ivoire	1	78	3	2	NA	0	28,4	NA	NA	NA	NA	NA	NA	1	1	0	0	1	1	0	2
Côte d'Ivoire	Côte d'Ivoire	1	77	3	2	NA	0	28,4	NA	NA	NA	NA	NA	NA	1	1	0	0	1	1	0	1
Côte d'Ivoire	Côte d'Ivoire	0	73	2	2	1	0	29,6	NA	NA	NA	NA	NA	NA	0	0	0	0	1	0	1	1
Côte d'Ivoire	Côte d'Ivoire	0	73	2	2	1	0	29,6	NA	NA	NA	NA	NA	NA	0	0	0	0	1	0	1	3
Côte d'Ivoire	Côte d'Ivoire	0	69	2	2	1	0	NA	NA	NA	NA	NA	NA	NA	0	0	0	0	0	0	1	1
Côte d'Ivoire	Côte d'Ivoire	0	69	2	2	1	0	NA	NA	NA	NA	NA	NA	NA	0	0	0	0	0	0	1	3
Côte d'Ivoire	Côte d'Ivoire	1	70	2	2	1	0	29	1	0	1	1	0	1	1	0	1	1	0	1	0	2
Côte d'Ivoire	Côte d'Ivoire	1	68	2	2	1	0	15,8	NA	NA	NA	NA	NA	NA	0	0	0	0	0	0	1	2
Côte d'Ivoire	Côte d'Ivoire	1	80	2	2	1	0	17,8	1	0	0	0	0	1	0	0	1	0	0	0	1	1
Côte d'Ivoire	Côte d'Ivoire	0	55	2	2	1	0	36,3	1	0	0	1	0	0	0	0	1	0	0	1	0	3
Gabon	Gabon	0	48	1	2	1	0	24,2	0	0	0	0	0	0	1	0	1	0	0	0	0	3
Gabon	Gabon	0	55	1	2	1	1	25,4	0	0	0	0	0	0	1	0	0	0	1	0	0	1
Gabon	Gabon	0	55	3	2	0	1	26,4	1	0	0	0	0	1	1	1	NA	NA	NA	NA	NA	1
Gabon	Gabon	0	68	1	2	0	1	24,4	0	0	0	0	0	0	0	0	0	0	1	0	0	2
Gabon	Gabon	1	56	2	2	1	1	23,9	1	1	0	0	0	1	1	0	NA	NA	NA	NA	NA	2
Gabon	Gabon	1	47	3	2	1	1	31,2	1	0	0	0	0	1	0	0	NA	NA	NA	NA	NA	1
Gabon	Gabon	1	51	3	2	1	0	22,9	1	0	0	0	0	1	NA	0	NA	NA	NA	NA	NA	1
Gabon	Gabon	0	46	3	2	1	0	25,7	1	0	0	0	0	0	1	1	0	0	0	0	0	1
Gabon	Gabon	1	41	3	2	1	0	28,1	1	0	0	0	1	1	0	0	1	0	0	1	0	3
Gabon	Gabon	1	36	2	2	1	0	28,6	0	0	0	0	0	0	0	0	1	0	1	0	0	1
Gabon	Gabon	1	36	3	2	1	0	26,2	1	0	0	0	0	1	1	0	NA	NA	NA	NA	NA	3
Gabon	Gabon	0	46	3	2	1	0	39,8	1	0	0	0	0	1	0	0	0	0	1	0	1	3
Gabon	Gabon	1	44	2	2	1	0	33,8	0	0	0	0	0	0	0	1	1	0	0	0	1	3
Gabon	Gabon	0	51	2	2	0	0	24,5	1	0	0	0	0	1	1	0	1	0	1	0	0	1
Gabon	Gabon	1	54	1	2	0	0	33	1	1	0	0	0	0	1	0	1	0	1	0	0	1
Gabon	Gabon	1	53	2	2	0	0	24,2	1	0	0	0	0	1	0	0	1	0	1	0	0	2
Gabon	Gabon	1	60	3	2	1	0	25,1	1	0	0	0	0	1	1	0	1	0	1	0	1	1
Gabon	Gabon	0	64	1	2	1	0	27,1	0	0	0	0	0	0	1	0	1	0	1	0	1	3
Gabon	Gabon	0	52	1	2	1	0	26	1	0	0	0	0	1	1	0	1	0	0	0	1	2
Gabon	Gabon	0	55	1	2	1	0	19,5	0	0	0	0	0	0	1	0	1	0	0	0	1	2
Gabon	Gabon	0	47	3	2	NA	0	32,7	1	0	0	0	0	0	1	0	1	0	0	1	0	3
Gabon	Gabon	0	73	1	2	0	0	22,7	0	0	0	0	0	0	0	0	1	0	0	1	0	3
Gabon	Gabon	0	36	1	2	0	0	47,7	1	0	0	0	0	1	0	0	1	0	0	0	0	1
Gabon	Gabon	1	67	2	2	0	0	32,3	1	0	0	0	0	0	1	1	1	0	0	0	1	1
Gabon	Gabon	0	38	1	2	1	1	25,1	1	0	0	0	0	1	1	0	1	0	0	1	0	1
Gabon	Gabon	0	29	1	2	1	0	27,6	1	0	0	0	0	1	0	0	1	0	0	0	1	2
Gabon	Gabon	0	45	2	2	1	1	31,2	1	0	0	0	0	1	NA	0	NA	NA	NA	NA	NA	1
Gabon	Gabon	0	35	3	2	1	1	28,6	1	0	0	0	0	1	0	0	0	0	1	0	0	1
Gabon	Gabon	0	59	2	2	1	0	27,4	0	0	0	0	0	0	0	0	1	0	1	0	0	1
Gabon	Gabon	0	68	1	2	0	0	25,6	0	0	0	0	0	0	0	0	1	1	0	0	0	3
Gabon	Gabon	0	56	1	2	0	0	22,1	1	1	0	0	0	1	1	0	1	0	1	0	1	1
Gabon	Gabon	0	64	2	2	1	0	17,3	1	0	0	0	0	1	1	0	1	0	0	0	1	1
Gabon	Gabon	1	42	2	2	0	0	29,1	1	0	0	0	0	1	1	0	1	0	1	1	0	2
Gabon	Gabon	0	35	3	2	1	1	35,4	1	0	0	0	0	1	0	0	0	0	1	0	0	1
Gabon	Gabon	0	61	3	2	1	0	20,8	1	0	0	0	0	1	0	0	1	0	1	0	0	2
Gabon	Gabon	1	58	3	2	1	0	45,7	1	0	0	0	0	0	NA	0	1	0	1	0	0	3
Gabon	Gabon	1	64	1	2	1	0	21,5	1	0	0	0	0	1	1	0	1	0	0	0	1	1
Gabon	Gabon	1	41	3	2	1	1	27	1	0	0	0	0	0	0	0	0	0	1	0	0	2
Gabon	Gabon	0	48	1	2	1	1	33,4	1	0	0	0	0	1	0	0	0	0	0	0	0	3
Gabon	Gabon	1	50	3	2	1	1	32,5	1	0	0	0	0	1	0	1	0	0	0	1	0	2
Gabon	Gabon	0	55	2	2	1	1	28,9	1	0	0	0	0	1	0	0	1	0	0	0	0	3
Gabon	Gabon	0	38	1	2	1	1	35,6	1	0	0	0	0	1	0	0	0	0	1	0	0	3
Gabon	Gabon	0	58	3	2	1	0	24,8	1	0	0	0	0	1	0	0	1	0	0	0	1	2
Gabon	Gabon	0	55	1	2	0	0	20,9	1	0	1	0	0	1	1	0	1	0	1	0	1	2
Gabon	Gabon	0	45	2	2	1	1	32,8	NA	NA	NA	NA	NA	NA	0	0	0	0	1	0	0	3
Gabon	Gabon	1	42	3	2	1	1	24,4	1	0	0	0	0	1	0	0	0	0	1	0	0	2
Gabon	Gabon	1	41	2	2	0	0	26,1	1	1	0	0	0	1	0	0	0	0	1	0	0	3
Gabon	Gabon	0	60	2	2	1	1	29,4	1	0	0	0	0	1	1	0	1	0	1	0	1	1
Gabon	Gabon	0	61	2	2	1	0	28,1	0	0	0	0	0	0	0	0	0	0	0	0	0	2
Gabon	Gabon	0	47	1	2	0	1	25,5	1	0	0	0	0	0	0	0	0	0	1	0	0	3
Gabon	Gabon	0	72	1	2	1	0	28,8	1	0	0	0	0	1	1	0	1	0	1	0	1	1
Gabon	Gabon	0	68	1	2	0	1	23,8	1	0	1	0	0	1	0	1	1	0	0	1	0	3
Gabon	Gabon	0	63	2	2	1	0	34,8	1	0	1	0	0	0	1	0	NA	NA	NA	NA	NA	2
Gabon	Gabon	0	74	1	2	0	0	19,9	NA	NA	NA	NA	NA	NA	1	0	1	0	1	0	0	3
Gabon	Gabon	0	52	1	2	0	0	45,5	1	0	0	0	0	0	1	0	1	0	0	0	1	3
Gabon	Gabon	1	53	3	2	1	1	31,4	1	0	0	0	0	0	0	0	1	0	0	0	0	1
Gabon	Gabon	0	46	2	2	0	0	27,3	1	0	0	0	1	1	1	0	1	0	0	0	1	1
Gabon	Gabon	0	64	2	2	0	0	20,4	1	0	1	0	0	1	1	0	1	0	0	0	1	3
Gabon	Gabon	0	82	1	2	1	0	39,1	1	0	0	0	1	0	0	0	1	0	1	0	1	1
Gabon	Gabon	1	64	2	2	1	1	24,2	1	0	0	0	0	1	0	0	0	0	0	0	0	1
Gabon	Gabon	1	42	2	2	0	0	33,7	1	0	0	0	0	1	0	1	1	0	0	1	0	3
Gabon	Gabon	0	47	2	2	1	1	37,7	NA	NA	NA	NA	NA	NA	0	0	1	0	0	0	0	1
Gabon	Gabon	0	67	1	2	1	0	18,3	1	1	0	0	0	0	1	0	1	0	0	0	1	2
Gabon	Gabon	0	38	2	2	1	1	24,7	0	0	0	0	0	0	0	0	NA	NA	NA	NA	NA	3
Gabon	Gabon	0	76	2	2	0	0	33,6	1	0	1	0	0	1	1	0	1	0	1	1	0	3
Gabon	Gabon	0	61	3	2	1	1	32,5	1	0	1	0	0	0	1	1	1	0	0	0	1	1
Gabon	Gabon	0	33	2	2	1	1	32,6	1	0	0	0	0	1	0	0	1	0	0	0	0	1
Gabon	Gabon	0	54	3	2	1	0	26	1	0	1	0	0	1	1	0	1	0	0	0	1	3
Gabon	Gabon	0	44	NA	2	1	1	34,2	0	0	0	0	0	0	0	0	0	1	0	0	0	3
Gabon	Gabon	0	57	1	2	1	0	28,8	1	0	0	0	0	1	1	0	1	0	0	0	1	3
Gabon	Gabon	0	58	1	2	1	0	24,6	NA	NA	NA	NA	NA	NA	1	0	1	0	1	0	1	2
Gabon	Gabon	0	36	3	2	1	1	34,9	1	0	0	0	0	0	0	1	0	0	1	0	0	3
Gabon	Gabon	0	60	1	2	0	0	24,4	NA	NA	NA	NA	NA	NA	1	0	1	0	1	0	1	2
Gabon	Gabon	0	42	2	2	0	0	34,3	1	0	0	0	0	1	0	0	NA	NA	NA	NA	NA	2
Gabon	Gabon	1	60	3	2	0	1	19,4	1	0	0	0	0	1	0	0	0	0	1	0	0	2
Gabon	Gabon	0	52	3	2	1	1	35	1	0	0	0	0	1	0	0	0	0	1	0	0	1
Gabon	Gabon	0	52	1	2	NA	0	50,4	1	0	0	0	0	1	0	0	1	0	1	0	0	2
Gabon	Gabon	0	71	1	2	0	0	27,7	0	0	0	0	0	0	0	0	0	0	1	0	0	3
Gabon	Gabon	0	59	3	2	1	1	30,5	0	0	0	0	0	0	0	0	0	0	1	0	0	3
Gabon	Gabon	0	74	1	2	0	0	29,8	0	0	0	0	0	0	0	0	1	0	0	0	0	2
Gabon	Gabon	0	51	2	2	1	0	22,1	0	0	0	0	0	0	1	0	1	0	0	0	1	1
Gabon	Gabon	0	51	2	2	1	0	44	1	0	0	0	0	1	1	0	1	0	0	0	1	2
Gabon	Gabon	0	59	1	2	0	0	34,8	0	0	0	0	0	0	0	1	1	0	0	0	1	3
Gabon	Gabon	0	34	1	2	NA	1	41	1	0	0	0	0	0	0	0	0	0	0	1	0	3
Gabon	Gabon	1	53	2	2	1	NA	28,9	0	0	0	0	0	0	0	0	1	0	1	0	0	2
Gabon	Gabon	1	64	1	2	1	1	26,6	0	0	0	0	0	0	0	0	0	0	1	0	0	1
Gabon	Gabon	0	87	1	2	1	0	23,5	0	0	0	0	0	0	0	0	1	0	0	0	1	1
Gabon	Gabon	1	54	2	2	1	0	27,4	1	0	0	0	0	1	1	0	1	0	1	0	1	2
Gabon	Gabon	0	67	1	2	0	0	36,1	1	0	0	0	0	1	1	0	0	0	0	0	1	1
Guinée	Guinée	1	70	NA	1	1	0	NA	NA	NA	NA	NA	NA	NA	1	1	1	0	1	0	1	2
Guinée	Guinée	1	50	2	1	1	0	NA	NA	NA	NA	NA	NA	NA	1	1	1	0	0	0	1	2
Guinée	Guinée	1	51	3	1	1	0	24,2	NA	NA	NA	NA	NA	NA	1	0	1	0	0	0	1	2
Guinée	Guinée	1	53	1	1	1	0	30,1	NA	NA	NA	NA	NA	NA	1	1	1	0	0	0	1	2
Guinée	Guinée	1	67	2	1	1	0	30,1	NA	NA	NA	NA	NA	NA	NA	1	0	0	1	0	1	2
Guinée	Guinée	0	50	3	1	1	0	26,7	NA	NA	NA	NA	NA	NA	1	1	1	0	0	0	1	3
Guinée	Guinée	1	67	2	1	1	0	22,5	NA	NA	NA	NA	NA	NA	0	0	1	0	1	0	1	3
Guinée	Guinée	1	57	3	1	1	0	26,8	NA	NA	NA	NA	NA	NA	1	0	1	0	1	0	1	1
Guinée	Guinée	1	60	3	1	1	0	27,5	NA	NA	NA	NA	NA	NA	1	0	0	0	1	0	0	2
Guinée	Guinée	0	61	1	1	0	1	33,2	NA	NA	NA	NA	NA	NA	1	0	0	0	1	0	1	3
Guinée	Guinée	0	55	3	1	1	0	25,7	NA	NA	NA	NA	NA	NA	0	0	1	0	1	0	0	1
Guinée	Guinée	1	60	2	1	1	0	29,4	NA	NA	NA	NA	NA	NA	0	1	1	0	1	0	0	3
Guinée	Guinée	1	58	3	1	0	0	28,3	NA	NA	NA	NA	NA	NA	1	1	1	0	0	0	1	3
Guinée	Guinée	1	63	3	1	1	0	23,4	NA	NA	NA	NA	NA	NA	1	0	0	0	1	0	0	1
Guinée	Guinée	1	58	3	1	1	NA	34,4	NA	NA	NA	NA	NA	NA	0	0	1	0	0	0	1	3
Guinée	Guinée	1	52	3	1	1	0	21,5	NA	NA	NA	NA	NA	NA	0	0	0	0	1	0	0	2
Guinée	Guinée	1	62	3	1	1	0	27,5	NA	NA	NA	NA	NA	NA	1	0	1	0	1	0	1	3
Guinée	Guinée	1	57	3	1	1	0	30,9	NA	NA	NA	NA	NA	NA	0	1	1	0	0	0	0	2
Guinée	Guinée	1	54	3	1	0	0	26,6	NA	NA	NA	NA	NA	NA	0	1	1	0	0	0	1	1
Guinée	Guinée	0	48	NA	1	1	0	30,9	NA	NA	NA	NA	NA	NA	1	1	0	0	1	0	0	1
Guinée	Guinée	1	53	3	1	1	0	30,9	NA	NA	NA	NA	NA	NA	0	0	0	1	0	0	0	1
Guinée	Guinée	0	58	3	1	1	0	24,8	NA	NA	NA	NA	NA	NA	0	1	0	0	1	0	0	3
Guinée	Guinée	1	56	3	1	1	0	34	NA	NA	NA	NA	NA	NA	1	1	0	0	1	0	0	3
Guinée	Guinée	1	74	3	1	1	0	22,3	NA	NA	NA	NA	NA	NA	0	1	0	0	1	0	0	1
Guinée	Guinée	0	68	3	1	1	0	39,1	NA	NA	NA	NA	NA	NA	1	0	1	0	0	0	1	2
Guinée	Guinée	1	55	2	1	1	0	24,2	NA	NA	NA	NA	NA	NA	1	0	1	0	0	0	1	3
Guinée	Guinée	0	70	1	1	1	0	35,2	NA	NA	NA	NA	NA	NA	1	1	0	0	1	0	1	3
Guinée	Guinée	1	72	2	1	1	0	17,8	NA	NA	NA	NA	NA	NA	1	1	1	0	1	0	0	1
Guinée	Guinée	1	54	3	1	1	0	23,4	NA	NA	NA	NA	NA	NA	0	1	0	0	1	0	0	2
Guinée	Guinée	1	57	3	1	1	0	31,5	NA	NA	NA	NA	NA	NA	1	0	1	0	0	0	1	1
Guinée	Guinée	0	50	1	1	1	0	32,7	NA	NA	NA	NA	NA	NA	1	0	1	0	0	0	1	2
Guinée	Guinée	1	82	3	1	1	0	22,4	NA	NA	NA	NA	NA	NA	0	0	1	0	0	0	1	1
Guinée	Guinée	1	56	3	1	1	0	27,7	1	0	1	0	0	0	1	1	1	0	0	0	1	3
Guinée	Guinée	0	78	3	1	1	0	NA	NA	NA	NA	NA	NA	NA	0	1	1	0	0	0	1	3
Guinée	Guinée	1	68	2	1	1	1	24,4	NA	NA	NA	NA	NA	NA	1	1	0	0	0	0	1	1
Guinée	Guinée	0	37	2	1	1	0	23,9	NA	NA	NA	NA	NA	NA	1	1	0	0	0	0	1	2
Guinée	Guinée	0	65	3	1	1	0	28,9	NA	NA	NA	NA	NA	NA	1	1	0	0	1	0	0	2
Guinée	Guinée	0	62	1	1	0	0	18,4	NA	NA	NA	NA	NA	NA	1	0	0	1	1	0	0	3
Guinée	Guinée	1	54	3	1	1	1	19,2	1	0	1	0	0	0	1	1	0	1	0	0	1	3
Guinée	Guinée	0	38	3	1	1	1	27,7	NA	NA	NA	NA	NA	NA	0	0	0	1	0	0	0	2
Guinée	Guinée	0	62	3	1	1	0	23,9	NA	NA	NA	NA	NA	NA	0	1	1	0	1	0	0	2
Guinée	Guinée	1	57	3	1	1	0	30,5	NA	NA	NA	NA	NA	NA	1	1	0	0	0	1	0	2
Guinée	Guinée	1	50	3	1	1	0	25,7	1	0	1	0	0	0	0	1	1	0	0	0	1	1
Guinée	Guinée	1	50	2	1	1	1	21,1	NA	NA	NA	NA	NA	NA	0	1	0	1	0	0	0	3
Guinée	Guinée	1	57	3	1	1	0	27,3	NA	NA	NA	NA	NA	NA	1	1	0	0	1	0	0	3
Guinée	Guinée	1	67	2	1	1	0	27,2	NA	NA	NA	NA	NA	NA	1	1	0	0	0	0	1	2
Guinée	Guinée	1	62	3	1	1	0	24,9	NA	NA	NA	NA	NA	NA	1	0	1	0	0	0	1	1
Guinée	Guinée	1	58	2	1	0	0	22,3	NA	NA	NA	NA	NA	NA	0	1	0	0	1	0	1	3
Guinée	Guinée	1	57	2	1	1	0	24,5	NA	NA	NA	NA	NA	NA	0	0	0	1	0	0	1	2
Guinée	Guinée	1	41	3	1	1	0	29,3	NA	NA	NA	NA	NA	NA	NA	1	0	0	1	0	0	1
Guinée	Guinée	1	65	3	1	1	0	24,5	NA	NA	NA	NA	NA	NA	0	1	1	0	0	0	1	1
Guinée	Guinée	1	60	3	1	1	0	21,9	NA	NA	NA	NA	NA	NA	0	1	1	0	0	0	1	3
Guinée	Guinée	0	36	3	1	1	1	35,5	NA	NA	NA	NA	NA	NA	0	1	0	1	1	0	0	1
Guinée	Guinée	0	54	3	1	1	NA	34,6	NA	NA	NA	NA	NA	NA	0	0	0	1	0	0	0	1
Guinée	Guinée	1	55	3	1	1	0	35,3	NA	NA	NA	NA	NA	NA	0	1	1	1	0	0	0	2
Guinée	Guinée	0	52	2	1	1	0	26	NA	NA	NA	NA	NA	NA	1	1	1	0	0	0	1	3
Guinée	Guinée	1	52	3	1	1	0	29,3	NA	NA	NA	NA	NA	NA	1	0	0	0	1	0	0	1
Guinée	Guinée	1	70	2	1	1	0	22,5	NA	NA	NA	NA	NA	NA	0	0	0	0	1	0	0	3
Guinée	Guinée	1	60	2	1	1	0	26,8	NA	NA	NA	NA	NA	NA	0	1	1	0	0	0	1	3
Guinée	Guinée	0	60	3	1	1	0	29,8	NA	NA	NA	NA	NA	NA	0	1	1	1	0	0	0	1
Guinée	Guinée	1	54	3	1	0	0	34,8	NA	NA	NA	NA	NA	NA	1	1	1	0	0	0	1	1
Guinée	Guinée	1	70	2	1	0	0	27,9	NA	NA	NA	NA	NA	NA	1	1	0	0	1	0	0	3
Guinée	Guinée	1	70	2	1	1	0	21	NA	NA	NA	NA	NA	NA	1	1	1	0	0	0	1	3
Guinée	Guinée	1	61	3	1	1	0	27,2	NA	NA	NA	NA	NA	NA	1	0	0	0	0	0	1	2
Guinée	Guinée	1	61	3	1	1	0	21,3	NA	NA	NA	NA	NA	NA	1	1	1	0	0	0	1	3
Guinée	Guinée	1	67	3	1	1	0	20,4	NA	NA	NA	NA	NA	NA	1	0	NA	NA	NA	NA	NA	3
Guinée	Guinée	0	59	3	1	1	0	23,9	NA	NA	NA	NA	NA	NA	0	0	1	0	0	0	1	1
Guinée	Guinée	0	65	2	1	1	0	20,8	NA	NA	NA	NA	NA	NA	0	1	1	0	0	0	1	3
Guinée	Guinée	1	64	2	1	1	0	28,9	NA	NA	NA	NA	NA	NA	1	1	0	0	0	0	1	2
Guinée	Guinée	1	48	3	1	1	0	25,6	NA	NA	NA	NA	NA	NA	1	0	0	1	1	0	0	2
Guinée	Guinée	1	70	2	1	1	0	22,5	NA	NA	NA	NA	NA	NA	1	1	1	0	0	0	1	3
Guinée	Guinée	0	72	3	1	1	0	22,7	NA	NA	NA	NA	NA	NA	1	1	0	0	1	0	0	2
Guinée	Guinée	0	48	3	1	1	0	38,3	NA	NA	NA	NA	NA	NA	0	0	0	1	0	0	0	2
Guinée	Guinée	1	52	2	1	1	0	30,9	NA	NA	NA	NA	NA	NA	1	0	1	0	0	0	1	3
Guinée	Guinée	1	52	NA	1	1	0	27,8	NA	NA	NA	NA	NA	NA	NA	0	1	0	0	0	1	3
Guinée	Guinée	0	50	3	1	1	0	24,6	NA	NA	NA	NA	NA	NA	1	0	0	0	1	0	0	2
Guinée	Guinée	1	60	3	1	1	0	21,5	NA	NA	NA	NA	NA	NA	0	1	0	0	1	0	0	2
Guinée	Guinée	1	58	2	1	1	0	24,2	NA	NA	NA	NA	NA	NA	1	1	0	1	0	0	1	3
Guinée	Guinée	1	52	3	1	1	0	22,9	NA	NA	NA	NA	NA	NA	0	0	0	1	0	0	0	3
Guinée	Guinée	1	50	2	1	1	0	28	0	0	0	0	0	0	0	0	0	1	0	0	0	2
Guinée	Guinée	1	64	2	1	1	0	21,6	NA	NA	NA	NA	NA	NA	1	0	1	0	0	0	1	2
Guinée	Guinée	0	62	NA	1	1	0	21,5	NA	NA	NA	NA	NA	NA	1	0	0	0	1	0	0	2
Guinée	Guinée	1	51	2	1	1	NA	22,3	NA	NA	NA	NA	NA	NA	1	1	1	0	0	0	1	3
Guinée	Guinée	0	NA	3	1	1	0	26,2	NA	NA	NA	NA	NA	NA	0	1	1	0	0	0	0	1
Guinée	Guinée	1	67	2	1	1	1	26,3	NA	NA	NA	NA	NA	NA	0	1	1	0	0	0	1	3
Guinée	Guinée	0	54	3	1	1	0	30,8	NA	NA	NA	NA	NA	NA	1	0	1	0	1	0	0	1
Guinée	Guinée	1	68	2	1	1	NA	24,2	NA	NA	NA	NA	NA	NA	1	0	NA	NA	NA	NA	NA	3
Guinée	Guinée	1	53	2	1	1	0	20,7	NA	NA	NA	NA	NA	NA	0	1	1	0	0	0	1	3
Guinée	Guinée	0	58	3	1	1	0	27,7	1	0	1	0	0	0	0	0	1	0	0	0	1	2
Guinée	Guinée	1	47	3	1	1	0	26,2	NA	NA	NA	NA	NA	NA	0	0	0	1	0	0	0	1
Guinée	Guinée	1	60	3	1	1	0	22,5	NA	NA	NA	NA	NA	NA	0	1	1	0	0	0	1	3
Guinée	Guinée	1	60	3	1	1	0	27,7	NA	NA	NA	NA	NA	NA	1	0	0	1	0	0	0	2
Guinée	Guinée	1	72	2	1	1	0	24,5	NA	NA	NA	NA	NA	NA	1	0	1	0	0	0	1	3
Guinée	Guinée	1	58	3	1	1	NA	29,5	NA	NA	NA	NA	NA	NA	0	0	0	0	0	0	1	3
Guinée	Guinée	1	48	3	1	1	0	27,3	NA	NA	NA	NA	NA	NA	1	1	0	0	0	0	1	3
Guinée	Guinée	0	57	3	1	1	0	26,2	NA	NA	NA	NA	NA	NA	0	0	0	0	1	0	0	3
Guinée	Guinée	0	60	3	1	1	0	25,6	NA	NA	NA	NA	NA	NA	0	1	1	0	0	0	1	2
Guinée	Guinée	1	53	3	1	1	0	25,4	NA	NA	NA	NA	NA	NA	NA	0	0	1	0	0	0	3
Guinée	Guinée	1	58	3	1	1	0	21,3	NA	NA	NA	NA	NA	NA	NA	0	1	0	0	0	1	1
Guinée	Guinée	0	62	3	1	0	0	32	NA	NA	NA	NA	NA	NA	1	1	0	0	0	0	1	1
Guinée	Guinée	1	66	3	1	1	0	27,7	NA	NA	NA	NA	NA	NA	0	1	0	1	0	0	0	2
Guinée	Guinée	1	58	3	1	1	0	30,1	NA	NA	NA	NA	NA	NA	0	0	0	0	1	0	0	3
Guinée	Guinée	1	70	3	1	1	0	21,1	NA	NA	NA	NA	NA	NA	1	0	0	0	1	0	0	1
Guinée	Guinée	1	58	2	1	1	0	27,5	NA	NA	NA	NA	NA	NA	1	1	1	0	0	0	1	2
Guinée	Guinée	0	58	3	1	1	0	NA	NA	NA	NA	NA	NA	NA	NA	1	0	1	1	0	0	3
Guinée	Guinée	1	48	2	1	1	0	35,6	1	0	1	0	0	0	0	1	1	0	0	0	1	2
Guinée	Guinée	0	58	3	1	1	0	25,8	1	0	1	0	0	0	0	0	1	0	0	0	1	1
Guinée	Guinée	0	50	2	1	1	0	25,7	NA	NA	NA	NA	NA	NA	0	0	1	0	0	0	0	3
Guinée	Guinée	1	54	2	1	1	0	22	NA	NA	NA	NA	NA	NA	0	1	0	1	0	0	0	3
Guinée	Guinée	0	60	2	1	1	NA	22,1	NA	NA	NA	NA	NA	NA	NA	0	1	0	0	0	0	2
Guinée	Guinée	0	57	3	1	1	0	27,7	NA	NA	NA	NA	NA	NA	0	0	0	1	0	0	0	3
Guinée	Guinée	1	62	3	1	1	0	22,5	NA	NA	NA	NA	NA	NA	1	1	1	0	0	0	0	1
Guinée	Guinée	1	64	3	1	1	0	22,9	NA	NA	NA	NA	NA	NA	0	1	0	1	0	0	0	3
Guinée	Guinée	1	58	3	1	1	0	23,2	NA	NA	NA	NA	NA	NA	0	1	0	1	0	0	0	1
Guinée	Guinée	0	62	3	1	1	0	25,1	NA	NA	NA	NA	NA	NA	0	0	0	0	1	0	0	2
Guinée	Guinée	1	65	2	1	1	0	22,6	NA	NA	NA	NA	NA	NA	1	1	1	0	0	0	1	3
Guinée	Guinée	1	57	3	1	1	0	25,7	NA	NA	NA	NA	NA	NA	0	1	1	0	0	0	1	3
Guinée	Guinée	0	51	2	1	1	0	22,7	NA	NA	NA	NA	NA	NA	0	0	0	1	0	0	0	1
Guinée	Guinée	0	60	3	1	1	0	23,2	NA	NA	NA	NA	NA	NA	0	0	1	0	0	0	1	2
Guinée	Guinée	0	52	2	1	1	1	33	NA	NA	NA	NA	NA	NA	0	0	0	0	1	0	0	2
Guinée	Guinée	1	60	3	1	1	0	18	NA	NA	NA	NA	NA	NA	0	0	1	0	1	0	0	2
Guinée	Guinée	0	44	3	1	1	0	27,7	NA	NA	NA	NA	NA	NA	1	0	0	1	0	0	0	3
Guinée	Guinée	1	56	3	1	1	0	22,1	1	0	1	0	0	0	0	0	0	0	1	0	0	2
Guinée	Guinée	1	74	2	1	1	0	18,6	NA	NA	NA	NA	NA	NA	1	0	0	0	1	0	0	3
Guinée	Guinée	1	62	3	1	1	0	21,7	NA	NA	NA	NA	NA	NA	1	0	0	0	1	0	1	3
Guinée	Guinée	1	74	3	1	0	0	23,5	NA	NA	NA	NA	NA	NA	0	1	1	0	0	0	1	2
Guinée	Guinée	1	51	3	1	1	0	41,5	NA	NA	NA	NA	NA	NA	NA	0	0	1	0	0	0	3
Guinée	Guinée	0	62	3	1	1	0	34,6	NA	NA	NA	NA	NA	NA	1	0	0	0	0	0	1	1
Guinée	Guinée	1	65	2	1	0	0	27,5	NA	NA	NA	NA	NA	NA	0	1	1	0	0	0	1	2
Guinée	Guinée	0	47	3	1	1	0	24,8	1	0	1	0	0	0	NA	0	1	0	1	0	0	2
Guinée	Guinée	0	58	3	1	1	0	39,1	1	0	1	0	0	0	0	0	1	0	0	0	1	3
Guinée	Guinée	1	64	3	1	1	0	24	NA	NA	NA	NA	NA	NA	0	1	1	0	0	0	1	3
Guinée	Guinée	1	50	3	1	0	0	27,3	NA	NA	NA	NA	NA	NA	0	1	0	0	0	0	1	2
Guinée	Guinée	1	50	3	1	1	0	27,8	NA	NA	NA	NA	NA	NA	0	0	1	0	0	0	1	1
Guinée	Guinée	0	60	3	1	1	0	26,2	NA	NA	NA	NA	NA	NA	0	0	0	0	1	0	0	3
Guinée	Guinée	0	39	3	1	1	1	27,3	NA	NA	NA	NA	NA	NA	0	1	0	1	0	0	0	3
Guinée	Guinée	0	54	3	1	1	0	29,4	NA	NA	NA	NA	NA	NA	1	0	1	0	0	0	1	3
Guinée	Guinée	1	53	3	1	1	0	20,3	NA	NA	NA	NA	NA	NA	0	0	1	0	0	0	1	3
Guinée	Guinée	0	62	3	1	1	0	28,3	NA	NA	NA	NA	NA	NA	1	0	0	0	1	0	0	2
Guinée	Guinée	0	43	3	1	1	1	24,3	NA	NA	NA	NA	NA	NA	0	0	0	0	1	0	0	2
Guinée	Guinée	1	57	3	1	1	0	24,2	NA	NA	NA	NA	NA	NA	0	0	1	0	0	0	1	3
Guinée	Guinée	1	48	2	1	1	1	22,6	NA	NA	NA	NA	NA	NA	0	0	0	1	0	0	0	2
Guinée	Guinée	0	58	1	1	1	0	20,5	NA	NA	NA	NA	NA	NA	0	1	1	0	0	0	1	3
Guinée	Guinée	1	60	2	1	1	0	22,3	NA	NA	NA	NA	NA	NA	0	0	0	0	1	0	0	3
Guinée	Guinée	0	48	3	1	1	0	25,1	NA	NA	NA	NA	NA	NA	0	0	0	1	0	0	0	1
Guinée	Guinée	1	57	3	1	1	0	27,7	NA	NA	NA	NA	NA	NA	0	1	1	0	0	0	1	1
Guinée	Guinée	1	63	3	1	1	0	NA	NA	NA	NA	NA	NA	NA	0	0	1	0	0	0	1	2
Guinée	Guinée	0	60	3	1	1	0	25,1	NA	NA	NA	NA	NA	NA	0	0	1	0	0	0	1	2
Guinée	Guinée	0	55	NA	1	1	0	30,4	NA	NA	NA	NA	NA	NA	0	0	0	0	0	0	1	2
Guinée	Guinée	1	48	2	1	1	1	24,9	NA	NA	NA	NA	NA	NA	0	0	0	1	0	0	0	1
Guinée	Guinée	1	54	3	1	1	0	26,9	NA	NA	NA	NA	NA	NA	0	0	1	0	0	0	1	3
Guinée	Guinée	1	62	3	1	1	0	25,7	NA	NA	NA	NA	NA	NA	0	1	1	0	0	0	1	1
Guinée	Guinée	0	50	3	1	1	0	NA	NA	NA	NA	NA	NA	NA	1	0	0	0	0	0	1	2
Guinée	Guinée	1	58	3	1	1	0	24,2	NA	NA	NA	NA	NA	NA	0	1	1	0	0	0	0	2
Guinée	Guinée	1	52	3	1	1	0	27,7	NA	NA	NA	NA	NA	NA	0	0	1	0	1	0	0	2
Guinée	Guinée	1	63	3	1	1	1	26,9	NA	NA	NA	NA	NA	NA	1	0	0	0	0	0	1	2
Guinée	Guinée	1	64	2	1	1	0	29,4	NA	NA	NA	NA	NA	NA	0	1	1	0	0	0	1	1
Guinée	Guinée	1	63	3	1	1	0	27,7	NA	NA	NA	NA	NA	NA	0	1	1	0	0	0	1	3
Guinée	Guinée	1	56	3	1	1	0	22,6	NA	NA	NA	NA	NA	NA	0	0	0	1	0	0	0	2
Guinée	Guinée	0	45	3	1	1	0	28,7	NA	NA	NA	NA	NA	NA	0	0	1	1	0	0	1	1
Guinée	Guinée	1	50	3	1	1	0	33,3	NA	NA	NA	NA	NA	NA	1	0	0	1	0	0	0	2
Guinée	Guinée	0	62	3	1	1	0	26,7	NA	NA	NA	NA	NA	NA	0	1	1	0	0	0	1	2
Guinée	Guinée	1	65	3	1	1	0	26,2	NA	NA	NA	NA	NA	NA	0	1	0	0	1	0	0	1
Guinée	Guinée	1	63	2	1	1	0	25,6	NA	NA	NA	NA	NA	NA	1	1	0	1	0	0	1	3
Guinée	Guinée	0	53	3	1	1	0	27,3	1	0	1	0	0	0	1	0	1	0	1	0	0	3
Guinée	Guinée	0	45	3	1	1	0	29,4	NA	NA	NA	NA	NA	NA	1	0	1	0	0	0	1	3
Guinée	Guinée	1	59	3	1	1	0	23,9	NA	NA	NA	NA	NA	NA	1	0	0	0	0	1	0	2
Guinée	Guinée	1	58	3	1	1	0	18	NA	NA	NA	NA	NA	NA	0	0	0	0	1	0	0	3
Guinée	Guinée	1	39	2	1	1	0	24,9	NA	NA	NA	NA	NA	NA	1	0	1	0	0	0	1	3
Guinée	Guinée	1	50	2	1	1	0	25,1	NA	NA	NA	NA	NA	NA	0	1	1	0	0	0	1	2
Guinée	Guinée	0	67	2	1	1	1	27,3	NA	NA	NA	NA	NA	NA	0	1	0	1	1	0	0	2
Guinée	Guinée	1	67	1	1	0	0	19,4	NA	NA	NA	NA	NA	NA	1	1	0	1	0	0	1	1
Mauritanie	Mauritanie	0	39	3	2	1	0	27,7	0	0	0	0	0	0	0	0	0	1	1	1	0	2
Mauritanie	Mauritanie	0	39	3	2	1	1	31,5	0	0	0	0	0	0	0	1	0	0	1	0	0	3
Mauritanie	Mauritanie	0	33	1	2	1	0	25,4	0	0	0	0	0	0	1	0	1	0	1	1	0	1
Mauritanie	Mauritanie	1	56	2	2	0	1	26,9	1	0	0	0	0	1	1	0	1	0	0	1	0	1
Mauritanie	Mauritanie	0	48	1	2	0	0	26,4	1	0	0	0	0	1	0	0	0	1	1	0	0	2
Mauritanie	Mauritanie	1	47	3	2	1	0	28,4	1	0	1	0	0	0	0	0	0	0	1	1	0	3
Mauritanie	Mauritanie	1	43	2	2	1	0	24,1	1	0	0	1	0	0	0	0	0	1	1	0	0	2
Mauritanie	Mauritanie	0	67	2	2	1	0	26,1	0	0	0	0	0	0	1	0	0	0	1	1	0	1
Mauritanie	Mauritanie	0	64	2	2	1	0	23,3	0	0	0	0	0	0	1	0	0	1	1	0	1	1
Mauritanie	Mauritanie	1	56	2	2	0	0	29,4	1	0	1	0	0	0	1	1	0	0	0	1	0	1
Mauritanie	Mauritanie	0	53	2	2	1	1	30,1	0	0	0	0	0	0	0	0	0	0	1	0	0	1
Mauritanie	Mauritanie	1	60	2	2	1	0	22,2	0	0	0	0	0	0	0	0	0	1	1	0	0	2
Mauritanie	Mauritanie	0	54	3	2	1	0	30	1	0	1	0	0	0	0	0	1	1	1	0	1	2
Mauritanie	Mauritanie	0	NA	2	2	1	0	20,5	1	0	0	1	0	1	0	1	1	1	1	0	1	2
Mauritanie	Mauritanie	1	55	2	2	1	0	30,8	1	1	0	1	1	0	1	0	0	0	0	1	0	1
Mauritanie	Mauritanie	0	51	2	2	1	0	29,4	0	0	0	0	0	0	0	0	1	0	0	0	1	1
Mauritanie	Mauritanie	1	65	2	2	0	0	23,4	1	0	0	1	1	0	0	0	1	0	0	1	0	2
Mauritanie	Mauritanie	1	54	3	2	1	0	23,2	0	0	0	0	0	0	0	1	1	1	1	0	1	3
Mauritanie	Mauritanie	0	44	3	2	1	0	29,5	0	0	0	0	0	0	0	0	0	1	1	1	0	3
Mauritanie	Mauritanie	1	53	3	2	1	0	26	0	0	0	0	0	0	0	0	0	0	0	1	0	2
Mauritanie	Mauritanie	0	65	1	2	1	0	28,6	1	0	1	0	0	0	0	0	0	1	1	0	0	2
Mauritanie	Mauritanie	0	79	1	2	0	0	27,8	0	0	0	0	0	0	1	0	0	1	1	1	0	2
Mauritanie	Mauritanie	0	59	2	2	1	0	29,3	0	0	0	0	0	0	1	0	0	1	1	1	0	1
Mauritanie	Mauritanie	0	47	2	2	1	0	33,1	1	0	1	0	0	0	0	0	0	0	0	1	0	2
Mauritanie	Mauritanie	1	56	1	2	1	0	25,4	0	0	0	0	0	0	0	1	0	0	1	1	0	3
Mauritanie	Mauritanie	0	46	2	2	0	0	34,1	1	0	0	0	0	0	0	0	0	0	1	0	0	1
Mauritanie	Mauritanie	1	65	2	2	1	1	23,3	0	0	0	0	0	0	1	1	0	1	1	1	0	2
Mauritanie	Mauritanie	1	56	2	2	0	0	24,4	1	0	1	0	0	0	0	0	0	0	1	1	0	2
Mauritanie	Mauritanie	1	58	2	2	1	0	30,7	1	0	0	0	0	1	0	1	0	1	1	0	0	2
Mauritanie	Mauritanie	0	65	2	2	0	0	28,9	1	0	0	0	0	1	0	0	1	0	0	1	0	3
Mauritanie	Mauritanie	1	61	3	2	1	0	20,3	0	0	0	0	0	0	0	NA	0	0	1	0	1	1
Mauritanie	Mauritanie	1	60	3	2	1	0	23,7	1	0	1	0	0	0	1	1	0	0	1	0	1	1
Mauritanie	Mauritanie	0	57	3	2	1	0	37,5	1	0	1	1	1	1	1	0	1	1	0	0	1	1
Mauritanie	Mauritanie	1	68	2	2	0	0	26	1	0	0	0	1	0	0	0	0	1	1	0	0	1
Mauritanie	Mauritanie	0	65	1	2	0	0	29,7	0	0	0	0	0	0	0	0	0	1	1	1	0	2
Mauritanie	Mauritanie	0	54	2	2	0	0	35,7	1	0	0	0	0	1	0	0	1	0	0	0	1	1
Mauritanie	Mauritanie	0	40	2	2	1	1	37,6	1	0	0	0	0	0	1	1	0	1	1	0	0	2
Mauritanie	Mauritanie	0	54	2	2	1	0	39,8	1	0	0	0	0	0	0	0	1	0	0	1	0	1
Mauritanie	Mauritanie	1	50	3	2	1	0	25,8	0	0	0	0	0	0	0	0	0	0	1	1	0	1
Mauritanie	Mauritanie	0	53	1	2	0	0	26,5	0	0	0	0	0	0	0	1	0	1	1	0	0	3
Mauritanie	Mauritanie	0	46	2	2	0	0	32	0	0	0	0	0	0	0	1	0	0	1	0	0	3
Mauritanie	Mauritanie	1	54	3	2	0	0	25,7	0	0	0	0	0	0	0	0	1	0	0	1	0	3
Mauritanie	Mauritanie	0	50	2	2	0	0	28,9	1	0	1	0	0	0	0	0	1	0	0	1	0	3
Mauritanie	Mauritanie	0	51	3	2	0	0	43,7	1	0	0	0	0	0	1	0	0	0	0	1	0	2
Mauritanie	Mauritanie	0	72	1	2	0	0	26	0	0	0	0	0	0	0	0	1	0	0	1	0	1
Mauritanie	Mauritanie	0	NA	2	2	1	0	29,4	0	0	0	0	0	0	1	0	1	0	1	0	0	3
Mauritanie	Mauritanie	0	50	3	2	1	NA	24,2	0	0	0	0	0	0	0	0	0	0	0	0	1	3
Mauritanie	Mauritanie	1	54	3	2	1	0	24,1	0	0	0	0	0	0	1	1	0	1	0	0	1	3
Mauritanie	Mauritanie	1	NA	2	2	1	0	37,7	1	0	0	1	0	0	1	0	1	1	0	1	0	1
Mauritanie	Mauritanie	0	55	2	2	1	0	34	1	0	0	0	0	1	0	0	1	0	0	0	0	2
Mauritanie	Mauritanie	1	57	2	2	0	0	33,4	1	1	0	0	0	0	1	0	0	0	0	1	0	1
Mauritanie	Mauritanie	1	70	2	2	0	0	23,5	0	0	0	0	0	0	0	0	0	1	1	1	0	3
Mauritanie	Mauritanie	1	65	1	2	1	0	22,2	0	0	0	0	0	0	0	0	0	1	1	1	0	2
Mauritanie	Mauritanie	1	78	1	2	0	0	24,7	0	0	0	0	0	0	0	1	0	0	1	0	0	3
Mauritanie	Mauritanie	1	68	2	2	1	0	25,5	0	0	0	0	0	0	0	1	1	1	1	1	0	1
Mauritanie	Mauritanie	0	55	3	2	1	0	29,7	1	0	0	1	0	0	0	0	0	0	0	1	0	2
Mauritanie	Mauritanie	0	65	1	2	1	0	24,4	0	0	0	0	0	0	1	0	1	0	0	1	0	1
Mauritanie	Mauritanie	1	64	3	2	1	1	25,8	1	0	0	1	0	0	0	0	0	0	0	1	0	3
Mauritanie	Mauritanie	0	53	2	2	1	0	33,3	1	0	0	0	0	1	0	0	1	0	0	1	0	2
Mauritanie	Mauritanie	0	61	1	2	0	0	31,1	0	0	0	0	0	0	0	1	1	0	0	1	0	3
Mauritanie	Mauritanie	0	55	2	2	0	0	45,7	1	0	0	0	0	0	0	1	0	1	1	1	0	3
Mauritanie	Mauritanie	0	57	3	2	1	0	30,5	1	0	0	0	0	0	0	0	1	0	1	0	0	3
Mauritanie	Mauritanie	0	70	2	2	0	0	35,8	1	0	1	0	0	0	0	0	1	0	1	1	0	3
Mauritanie	Mauritanie	0	45	3	2	0	0	37,6	1	0	1	0	0	0	1	0	0	1	0	1	0	2
Mauritanie	Mauritanie	0	62	2	2	0	0	34	1	0	0	0	0	1	0	0	0	0	1	0	0	1
Mauritanie	Mauritanie	1	75	2	2	0	0	29,8	0	0	0	0	0	0	1	0	0	0	1	1	0	3
Mauritanie	Mauritanie	1	50	2	2	1	0	26,8	0	0	0	0	0	0	1	1	0	0	1	0	0	1
Mauritanie	Mauritanie	0	56	2	2	0	0	41,1	1	0	0	0	0	1	0	1	1	0	1	1	0	3
Mauritanie	Mauritanie	0	45	3	2	1	0	33	1	0	0	0	0	1	0	1	1	1	1	1	0	1
Mauritanie	Mauritanie	1	52	3	2	0	0	24,3	0	0	0	0	0	0	0	0	0	1	0	0	1	1
Mauritanie	Mauritanie	0	74	2	2	0	0	19,1	0	0	0	0	0	0	1	0	0	0	1	0	0	2
Mauritanie	Mauritanie	1	73	2	2	0	0	27	0	0	0	0	0	0	0	0	1	0	0	1	0	3
Mauritanie	Mauritanie	0	52	1	2	1	0	33,2	1	0	0	0	0	0	1	1	1	1	0	1	0	1
Mauritanie	Mauritanie	0	62	2	2	1	0	27	1	0	0	0	0	1	1	0	1	0	1	0	0	1
Mauritanie	Mauritanie	0	53	3	2	1	0	22,3	0	0	0	0	0	0	0	NA	0	0	1	0	0	2
Mauritanie	Mauritanie	1	66	2	2	1	0	24,5	1	0	0	1	1	0	0	1	0	1	1	1	0	2
Mauritanie	Mauritanie	0	57	2	2	0	0	30,8	1	0	0	0	0	1	1	1	0	0	0	1	0	3
Mauritanie	Mauritanie	0	57	2	2	0	0	34,6	1	0	0	0	0	1	0	0	0	0	0	1	0	3
Mauritanie	Mauritanie	0	40	2	2	1	0	39,4	1	0	0	0	0	1	0	0	0	0	1	0	0	1
Mauritanie	Mauritanie	1	66	2	2	0	0	22,8	1	0	0	1	1	0	1	1	0	1	1	0	0	2
Mauritanie	Mauritanie	0	60	2	2	1	0	37	1	0	0	0	0	0	0	1	0	0	1	1	0	3
Mauritanie	Mauritanie	0	61	2	2	1	0	27,5	1	0	1	0	1	0	1	0	1	0	0	0	1	3
Mauritanie	Mauritanie	0	NA	3	2	1	0	20	1	0	1	1	0	0	0	1	0	0	1	0	0	1
Mauritanie	Mauritanie	0	70	NA	2	1	0	30	1	0	1	1	0	0	1	0	1	0	0	1	0	3
Mozambique	Mozambique	0	38	2	1	1	0	23,6	1	0	0	1	0	0	0	0	1	0	1	0	0	3
Mozambique	Mozambique	1	51	2	1	0	0	31,2	1	0	0	0	0	1	NA	0	0	0	1	0	0	1
Mozambique	Mozambique	1	59	3	1	1	1	23,5	0	0	0	0	0	0	0	0	1	0	1	0	0	3
Mozambique	Mozambique	0	50	3	1	0	0	35,8	1	0	0	1	0	0	0	0	1	0	1	1	0	1
Mozambique	Mozambique	0	50	3	1	0	1	27,7	1	0	0	0	0	1	0	0	0	0	1	0	0	2
Mozambique	Mozambique	0	45	3	1	1	0	22	1	0	0	0	0	1	0	0	0	0	1	0	0	1
Mozambique	Mozambique	1	53	3	1	1	0	34,9	0	0	0	0	0	0	0	1	0	0	1	0	0	2
Mozambique	Mozambique	1	51	3	1	1	1	25,3	0	0	0	0	0	0	1	0	0	0	1	0	0	3
Mozambique	Mozambique	0	57	3	1	1	0	27,6	1	0	0	1	0	1	0	0	0	0	1	0	0	1
Mozambique	Mozambique	0	59	3	1	1	0	28,7	1	0	0	1	0	1	0	0	0	0	1	0	0	2
Mozambique	Mozambique	1	58	2	1	0	0	29,4	1	0	0	0	0	1	0	0	1	0	1	0	0	3
Mozambique	Mozambique	0	47	NA	1	1	0	27,5	0	0	0	0	0	0	0	1	0	1	0	1	0	3
Mozambique	Mozambique	0	55	2	1	0	0	44,3	1	0	0	1	0	0	0	0	1	0	1	0	0	3
Mozambique	Mozambique	1	53	2	1	1	0	22,4	1	1	0	0	0	0	1	1	0	0	1	1	0	1
Mozambique	Mozambique	0	49	2	1	1	0	30,9	0	0	0	0	0	0	1	0	1	0	1	0	1	2
Mozambique	Mozambique	1	58	3	1	1	1	27,5	1	1	0	0	0	0	1	0	0	0	1	1	0	2
Mozambique	Mozambique	1	41	3	1	1	0	24,2	1	0	0	0	0	1	1	0	0	0	1	0	0	2
Mozambique	Mozambique	0	39	3	1	1	0	22,8	1	0	0	1	1	0	0	0	0	0	1	0	0	1
Mozambique	Mozambique	1	39	3	1	1	1	24,2	0	0	0	0	0	0	0	NA	1	0	1	0	0	3
Mozambique	Mozambique	1	38	2	1	1	1	20,4	NA	NA	NA	NA	NA	NA	0	0	0	0	1	0	1	1
Mozambique	Mozambique	1	58	2	1	1	0	20,9	0	0	0	0	0	0	1	1	0	0	1	0	0	3
Mozambique	Mozambique	0	64	3	1	1	1	39,5	1	0	1	1	0	1	1	NA	1	0	1	0	0	3
Mozambique	Mozambique	1	43	3	1	1	0	29,4	0	0	0	0	0	0	0	0	0	0	1	1	0	2
Mozambique	Mozambique	1	43	3	1	1	1	29,4	1	1	0	0	0	0	0	0	0	0	1	0	0	3
Mozambique	Mozambique	0	56	2	1	1	0	35,1	0	0	0	0	0	0	0	0	1	0	1	0	0	3
Mozambique	Mozambique	0	62	2	1	1	0	26,3	0	0	0	0	0	0	1	0	0	0	1	1	0	1
Mozambique	Mozambique	1	59	2	1	0	0	31,4	NA	NA	NA	NA	NA	NA	1	1	0	1	1	0	1	1
Mozambique	Mozambique	1	54	3	1	1	0	30,8	0	0	0	0	0	0	0	0	0	0	1	1	0	2
Mozambique	Mozambique	0	58	2	1	0	0	26,8	0	0	0	0	0	0	1	1	0	0	1	0	0	2
Mozambique	Mozambique	0	54	3	1	1	0	31,6	1	0	1	0	0	0	0	0	0	0	1	0	0	1
Mozambique	Mozambique	1	52	2	1	1	0	29,7	0	0	0	0	0	0	1	0	1	0	0	0	0	1
Mozambique	Mozambique	1	58	3	1	0	0	24,6	0	0	0	0	0	0	0	0	0	0	1	0	1	3
Mozambique	Mozambique	1	45	3	1	NA	0	30	1	0	0	1	0	0	0	0	1	0	1	1	0	3
Mozambique	Mozambique	0	34	3	1	1	1	31,6	1	0	0	0	0	0	0	0	0	0	1	1	0	3
Mozambique	Mozambique	1	62	2	1	0	0	32,5	1	0	0	0	0	1	0	0	1	0	1	0	0	2
Mozambique	Mozambique	1	36	2	1	0	1	27,1	1	0	0	1	0	0	0	1	0	0	1	0	0	1
Mozambique	Mozambique	1	40	2	1	1	1	30,1	0	0	0	0	0	0	0	0	1	0	1	1	0	3
Mozambique	Mozambique	0	59	2	1	1	0	37,5	1	0	0	1	0	0	0	NA	1	0	1	1	0	3
Mozambique	Mozambique	0	47	3	1	1	0	30,4	1	1	0	0	0	1	0	0	1	0	0	0	0	2
Mozambique	Mozambique	1	38	2	1	0	0	32,1	0	0	0	0	0	0	0	0	0	0	1	0	0	2
Mozambique	Mozambique	1	60	NA	1	1	0	24,2	0	0	0	0	0	0	1	1	1	0	0	0	0	2
Mozambique	Mozambique	1	43	3	1	1	0	35,3	1	0	0	0	0	0	0	0	1	0	0	0	0	2
Mozambique	Mozambique	0	39	2	1	1	0	30,8	1	0	0	0	0	1	0	1	0	0	1	0	0	1
Mozambique	Mozambique	0	28	3	1	1	1	30,9	0	0	0	0	0	0	0	0	1	1	0	0	0	3
Mozambique	Mozambique	1	43	3	1	0	1	28,1	1	0	0	0	0	1	0	0	0	0	1	0	0	2
Mozambique	Mozambique	1	31	3	1	0	0	24,1	0	0	0	0	0	0	0	0	0	0	1	0	0	3
Mozambique	Mozambique	0	37	3	1	0	0	43,1	1	0	0	0	0	1	0	0	1	0	1	0	0	2
Mozambique	Mozambique	0	63	2	1	0	0	39,4	1	0	0	0	0	0	0	1	1	1	0	0	0	3
Mozambique	Mozambique	1	54	2	1	0	0	29,1	1	0	1	1	0	1	0	0	0	1	0	0	1	3
Mozambique	Mozambique	1	46	3	1	1	0	32,5	1	0	0	1	0	1	1	0	0	0	1	0	0	3
Mozambique	Mozambique	1	26	2	1	1	1	21,1	0	0	0	0	0	0	0	0	1	1	0	0	0	2
Mozambique	Mozambique	1	60	1	1	0	0	35,3	1	0	0	1	0	0	0	0	1	0	1	1	0	3
Mozambique	Mozambique	0	64	3	1	1	0	23,4	1	1	0	0	0	0	1	0	1	0	0	0	0	3
Mozambique	Mozambique	0	45	3	1	1	0	30,5	1	1	0	0	0	0	0	0	1	0	1	0	0	3
Mozambique	Mozambique	0	51	3	1	1	0	26,3	0	0	0	0	0	0	0	0	1	0	0	0	0	2
Mozambique	Mozambique	0	70	2	1	1	0	47,7	1	0	0	1	1	1	1	0	1	1	1	1	0	3
Mozambique	Mozambique	1	57	3	1	1	0	30,5	0	0	0	0	0	0	1	1	1	1	0	1	0	2
Mozambique	Mozambique	0	62	3	1	0	0	36	1	0	0	0	0	1	0	0	0	0	1	0	0	1
Mozambique	Mozambique	1	66	3	1	1	0	33,7	1	0	1	0	0	0	0	0	1	0	1	1	0	2
Mozambique	Mozambique	1	41	3	1	0	0	27,9	0	0	0	0	0	0	0	0	0	0	1	0	0	1
Mozambique	Mozambique	1	53	3	1	1	0	27,7	1	0	0	0	0	1	0	0	0	0	1	0	0	2
Mozambique	Mozambique	1	37	3	1	1	1	26,9	0	0	0	0	0	0	0	0	0	0	1	1	0	2
Mozambique	Mozambique	0	51	2	1	0	1	32,5	0	0	0	0	0	0	0	0	0	0	1	0	0	2
Mozambique	Mozambique	0	51	3	1	1	0	34	0	0	0	0	0	0	0	0	0	0	1	0	0	2
Mozambique	Mozambique	0	41	2	1	0	0	NA	0	0	0	0	0	0	0	0	1	0	1	0	0	2
Mozambique	Mozambique	0	47	3	1	1	0	23,9	0	0	0	0	0	0	0	0	1	0	0	0	0	3
Mozambique	Mozambique	1	54	2	1	1	1	21,2	1	1	0	0	0	0	0	0	0	0	1	0	0	3
Mozambique	Mozambique	0	56	2	1	0	0	33,3	0	0	0	0	0	0	0	0	0	0	0	1	0	3
Mozambique	Mozambique	0	55	3	1	1	0	28,6	0	0	0	0	0	0	0	0	0	1	1	0	0	3
Mozambique	Mozambique	0	34	3	1	1	1	40,4	1	0	0	0	0	1	0	0	1	0	1	0	0	1
Mozambique	Mozambique	0	52	2	1	1	0	32,8	1	0	0	0	0	1	1	1	1	0	1	0	1	3
Mozambique	Mozambique	1	46	2	1	1	0	29,1	NA	NA	NA	NA	NA	NA	1	0	1	0	1	1	0	2
Mozambique	Mozambique	1	53	2	1	0	0	18,6	0	0	0	0	0	0	0	0	0	0	1	0	0	2
Mozambique	Mozambique	1	62	2	1	1	0	29,9	1	0	0	1	0	0	0	0	0	0	1	0	0	2
Mozambique	Mozambique	1	72	2	1	1	0	31,2	0	0	0	0	0	0	0	0	0	0	1	0	0	3
Mozambique	Mozambique	1	52	3	1	1	1	19,8	0	0	0	0	0	0	0	0	0	1	0	0	0	3
Mozambique	Mozambique	0	32	2	1	0	1	22,5	0	0	0	0	0	0	0	1	0	0	0	0	0	2
Mozambique	Mozambique	1	54	3	1	1	0	28,7	0	0	0	0	0	0	1	0	1	1	0	0	0	3
Mozambique	Mozambique	0	83	3	1	1	0	19,3	NA	NA	NA	NA	NA	NA	0	1	0	1	0	1	0	2
Mozambique	Mozambique	1	63	3	1	1	0	28,3	1	0	1	0	0	0	0	0	0	0	1	0	0	3
Mozambique	Mozambique	0	60	2	1	1	1	23,6	0	0	0	0	0	0	0	0	0	0	1	0	0	3
Mozambique	Mozambique	1	43	3	1	0	0	33	1	0	1	0	0	0	1	1	1	0	1	1	0	2
Mozambique	Mozambique	0	54	3	1	0	0	31,2	0	0	0	0	0	0	0	NA	0	0	1	0	0	2
Mozambique	Mozambique	0	59	3	1	1	1	30,5	0	0	0	0	0	0	0	0	1	1	1	0	0	2
Mozambique	Mozambique	1	43	3	1	1	1	27,1	0	0	0	0	0	0	0	0	1	0	1	1	0	2
Mozambique	Mozambique	0	47	3	1	1	0	24,6	1	0	0	0	0	1	0	0	1	0	0	0	0	2
Mozambique	Mozambique	1	51	3	1	1	0	29,4	1	0	0	1	0	0	0	0	0	0	1	1	0	3
Mozambique	Mozambique	0	56	2	1	NA	0	32,3	1	0	0	0	0	1	0	0	1	0	1	0	0	1
Mozambique	Mozambique	1	74	2	1	0	1	24,8	0	0	0	0	0	0	0	0	0	0	1	0	0	1
Mozambique	Mozambique	1	47	2	1	1	0	30,5	1	0	0	1	0	0	0	0	0	0	1	1	0	3
Mozambique	Mozambique	0	48	3	1	1	NA	29,7	1	0	0	0	0	0	0	0	0	0	1	0	0	3
Mozambique	Mozambique	1	42	3	1	1	0	22,4	1	0	0	0	0	1	0	0	0	0	1	0	0	1
Mozambique	Mozambique	0	55	2	1	0	1	33,7	1	0	0	1	0	1	0	0	0	0	1	0	0	1
Mozambique	Mozambique	1	54	3	1	1	0	24,3	NA	NA	NA	NA	NA	NA	0	0	0	0	1	0	0	3
Mozambique	Mozambique	0	64	3	1	1	0	33,7	1	0	0	1	0	0	0	0	1	1	1	0	0	2
Mozambique	Mozambique	1	58	3	1	0	0	28,1	1	0	0	1	0	0	1	0	0	0	1	0	0	3
Mozambique	Mozambique	1	47	2	1	0	0	30,8	0	0	0	0	0	0	0	0	0	0	1	0	0	2
Mozambique	Mozambique	0	39	3	1	1	1	28,7	1	0	0	1	0	0	0	0	1	0	0	0	0	3
Mozambique	Mozambique	0	53	2	1	1	0	27,3	0	0	0	0	0	0	0	0	1	1	1	0	0	3
Mozambique	Mozambique	0	58	2	1	1	0	37,7	1	0	0	1	0	0	1	0	1	0	0	0	0	2
Mozambique	Mozambique	1	45	3	1	0	0	28	1	0	0	0	0	1	1	1	1	1	1	1	1	1
Mozambique	Mozambique	0	51	3	1	1	1	29,4	0	0	0	0	0	0	0	0	0	0	1	0	0	2
Mozambique	Mozambique	1	54	3	1	1	1	21,5	1	1	0	0	0	0	0	0	0	0	1	0	0	3
Mozambique	Mozambique	1	42	3	1	1	0	32,5	1	1	1	1	0	1	0	0	1	0	1	0	0	2
Mozambique	Mozambique	1	65	3	1	1	0	27,2	0	0	0	0	0	0	0	0	0	0	1	1	0	3
Mozambique	Mozambique	0	51	3	1	1	0	26,3	1	0	0	1	0	1	0	0	1	0	1	0	0	3
Mozambique	Mozambique	0	62	3	1	1	0	31,6	0	0	0	0	0	0	0	0	0	0	1	0	0	2
Mozambique	Mozambique	0	59	2	1	0	0	36	0	0	0	0	0	0	0	0	1	1	1	0	0	2
Mozambique	Mozambique	1	57	3	1	1	1	32,3	0	0	0	0	0	0	0	0	0	0	1	1	0	1
Mozambique	Mozambique	1	61	2	1	0	0	36,6	1	0	1	1	0	0	0	0	0	0	1	0	0	3
Mozambique	Mozambique	0	69	3	1	1	0	23,1	1	0	1	0	0	1	0	0	0	0	0	0	1	1
Mozambique	Mozambique	0	54	2	1	0	0	36,5	1	0	0	0	0	0	1	0	0	0	1	0	1	2
Mozambique	Mozambique	1	59	2	1	1	0	28,3	0	0	0	0	0	0	0	0	0	0	1	0	0	3
Mozambique	Mozambique	0	78	2	1	NA	1	28,7	1	0	1	0	0	0	0	0	1	1	0	1	1	3
Mozambique	Mozambique	0	60	3	1	1	0	36,1	1	0	0	1	0	1	0	0	1	0	1	1	0	1
Mozambique	Mozambique	0	61	2	1	1	0	29,5	1	0	1	1	0	0	0	0	0	0	0	1	0	3
Mozambique	Mozambique	1	70	3	1	1	0	36,2	1	0	0	0	0	1	0	0	0	0	1	0	0	2
Mozambique	Mozambique	0	45	2	1	1	0	44,6	1	0	0	0	0	0	0	0	1	0	1	0	0	3
Mozambique	Mozambique	0	49	2	1	1	0	29	1	0	1	1	0	1	0	1	0	1	1	1	0	2
Mozambique	Mozambique	1	44	2	1	1	0	32,9	1	0	0	0	0	1	1	0	0	0	1	0	0	2
Mozambique	Mozambique	0	56	3	1	1	0	28,9	0	0	0	0	0	0	0	0	1	0	0	1	0	1
Mozambique	Mozambique	1	55	2	1	1	0	27	1	0	0	0	0	1	0	0	0	0	1	0	0	2
Mozambique	Mozambique	1	53	2	1	0	0	26,8	1	0	1	0	0	1	0	1	0	1	1	0	0	3
Mozambique	Mozambique	0	83	2	1	0	0	26,4	0	0	0	0	0	0	0	0	1	0	1	0	0	2
Mozambique	Mozambique	0	46	2	1	0	0	35,8	1	0	0	0	0	1	0	0	1	0	1	0	0	1
Mozambique	Mozambique	0	60	3	1	1	0	38,1	1	0	0	0	0	0	0	0	0	0	1	0	0	1
Mozambique	Mozambique	1	55	3	1	1	0	28,7	1	0	0	1	0	0	0	0	1	0	1	0	0	1
Mozambique	Mozambique	0	48	3	1	1	1	19,7	1	0	0	0	0	1	0	0	0	1	1	0	0	2
Mozambique	Mozambique	1	52	3	1	0	0	29,4	0	0	0	0	0	0	0	0	0	0	1	0	0	2
Mozambique	Mozambique	0	50	2	1	0	0	27,8	1	0	0	0	0	1	0	0	1	0	1	0	0	3
Mozambique	Mozambique	0	54	2	1	NA	0	29,3	0	0	0	0	0	0	1	0	1	0	1	0	0	1
Mozambique	Mozambique	0	88	2	1	0	0	20,7	0	0	0	0	0	0	0	0	1	1	1	0	0	3
Mozambique	Mozambique	1	54	3	1	0	0	29,1	1	0	0	0	0	1	0	1	0	1	1	1	0	3
Mozambique	Mozambique	0	43	1	1	0	1	36,1	1	0	0	1	1	1	0	0	1	0	0	0	0	3
Mozambique	Mozambique	1	82	2	1	0	1	23,2	0	0	0	0	0	0	0	0	0	0	0	1	0	1
Mozambique	Mozambique	0	50	1	1	1	NA	21	1	0	0	1	0	0	1	0	1	0	1	1	0	2
Mozambique	Mozambique	1	74	2	1	1	0	24,4	1	0	0	1	0	0	1	0	1	0	1	1	0	3
Mozambique	Mozambique	0	50	2	1	0	0	30,8	1	0	1	0	0	0	0	0	1	0	0	0	0	2
Mozambique	Mozambique	1	59	2	1	1	0	28,7	0	0	0	0	0	0	0	0	0	1	0	0	0	3
Mozambique	Mozambique	0	64	1	1	0	0	38,7	1	0	0	0	0	0	1	0	1	0	1	0	0	3
Mozambique	Mozambique	0	39	2	1	0	0	41,3	1	0	0	0	0	1	0	0	1	0	0	0	0	3
Mozambique	Mozambique	0	76	1	1	0	0	19,6	1	0	0	0	0	1	1	0	1	1	0	0	1	3
Mozambique	Mozambique	0	67	3	1	1	0	34,5	0	0	0	0	0	0	1	0	1	1	0	0	1	3
Mozambique	Mozambique	1	57	3	1	1	0	33,1	1	0	1	0	0	0	1	1	1	1	1	0	0	3
Mozambique	Mozambique	0	50	3	1	1	0	34,6	1	0	0	1	0	0	0	0	1	0	1	1	0	2
Mozambique	Mozambique	0	76	2	1	NA	NA	20	1	0	0	1	1	1	1	0	1	1	0	1	1	3
Mozambique	Mozambique	1	64	2	1	0	0	21,2	1	0	0	0	0	1	1	0	1	1	0	0	1	1
Mozambique	Mozambique	0	67	3	1	0	0	17,1	1	0	0	1	0	0	0	0	1	1	1	0	0	3
Niger	Niger	0	60	2	1	1	0	NA	1	0	0	1	0	0	1	0	0	1	1	0	0	2
Niger	Niger	0	54	2	1	1	NA	NA	1	0	0	0	0	1	NA	0	NA	NA	NA	NA	NA	1
Niger	Niger	1	55	2	1	0	1	22,1	1	0	0	0	0	0	1	0	1	0	0	0	1	3
Niger	Niger	1	43	3	1	1	0	29	1	0	0	1	1	0	1	1	0	0	1	0	1	1
Niger	Niger	1	45	1	1	1	1	27,2	1	1	0	1	0	1	1	NA	1	0	0	0	1	2
Niger	Niger	0	45	1	1	1	0	30,1	1	0	0	0	0	1	0	0	1	0	0	0	1	3
Niger	Niger	1	70	2	1	1	0	38,4	1	0	0	0	0	1	0	1	0	1	1	0	1	3
Niger	Niger	1	60	2	1	1	0	18	1	0	0	0	0	1	1	1	1	0	0	0	1	3
Niger	Niger	1	66	2	1	1	0	27,8	1	1	0	1	0	0	1	0	1	1	1	0	0	2
Niger	Niger	0	42	2	1	1	0	35,4	1	0	0	0	0	0	0	0	1	1	0	0	1	3
Niger	Niger	0	45	2	1	1	0	NA	1	0	1	0	0	0	0	0	1	0	0	0	0	3
Niger	Niger	1	35	2	1	1	NA	NA	1	0	0	1	1	1	1	0	1	1	1	0	0	2
Niger	Niger	1	48	1	1	NA	0	24,8	1	1	0	1	0	0	1	0	1	0	0	0	1	1
Niger	Niger	0	43	3	1	1	1	27,7	1	0	0	0	0	1	0	1	NA	NA	NA	NA	NA	1
Niger	Niger	1	60	1	1	1	0	21,5	1	1	0	1	1	0	1	NA	1	0	1	0	1	1
Niger	Niger	0	45	1	1	1	1	25,7	1	0	0	0	0	0	1	0	0	0	1	0	1	2
Niger	Niger	1	63	1	1	1	0	26,4	NA	NA	NA	NA	NA	NA	1	0	1	0	1	0	1	3
Niger	Niger	0	44	3	1	1	0	39,6	1	0	0	0	0	1	0	0	1	0	0	0	1	1
Niger	Niger	0	34	2	1	1	0	36,7	1	0	0	0	0	1	1	1	NA	NA	NA	NA	NA	1
Niger	Niger	1	62	2	1	0	1	27,1	0	0	0	0	0	0	1	NA	0	0	1	0	0	3
Niger	Niger	0	50	3	1	1	0	30,5	1	0	0	0	0	1	1	0	1	0	0	0	1	3
Niger	Niger	1	72	1	1	0	0	25,7	0	0	0	0	0	0	1	NA	1	0	1	0	1	2
Niger	Niger	1	41	2	1	1	0	27	1	0	0	0	0	1	0	0	0	0	1	0	0	3
Niger	Niger	0	60	1	1	1	0	43,6	1	0	0	0	0	1	1	NA	0	0	1	0	1	3
Niger	Niger	0	42	2	1	0	0	23,8	1	1	0	1	1	0	1	NA	1	0	1	0	1	3
Niger	Niger	1	53	3	1	1	0	22,5	1	0	0	1	0	0	1	1	0	0	1	0	1	2
Niger	Niger	1	65	1	1	0	0	29,1	1	0	0	0	0	1	1	1	1	0	0	0	1	1
Niger	Niger	0	73	1	1	1	0	32,4	1	0	0	0	0	1	1	0	1	0	0	0	0	1
Niger	Niger	0	68	2	1	1	0	26,4	1	0	0	0	0	1	NA	0	1	0	1	0	1	2
Niger	Niger	0	60	1	1	1	0	31,1	1	0	0	0	0	1	1	1	1	0	1	0	1	2
Niger	Niger	1	50	NA	1	1	0	21,7	1	0	1	1	0	0	1	NA	1	0	0	0	1	3
Niger	Niger	0	70	2	1	1	NA	15,8	NA	NA	NA	NA	NA	NA	NA	0	NA	NA	NA	NA	NA	3
Niger	Niger	0	65	2	1	1	0	26,2	1	0	0	0	0	1	0	0	1	1	0	0	1	3
Niger	Niger	1	52	3	1	1	0	35,2	1	0	0	1	0	0	1	NA	1	0	1	0	1	3
Niger	Niger	0	52	3	1	0	0	29,3	NA	NA	NA	NA	NA	NA	1	0	NA	NA	NA	NA	NA	3
Niger	Niger	1	70	1	1	0	1	27,1	1	0	0	0	0	1	1	1	1	0	0	0	1	3
Niger	Niger	1	73	2	1	0	0	25,1	NA	NA	NA	NA	NA	NA	0	0	1	1	1	0	1	3
Niger	Niger	1	64	NA	1	NA	0	23,9	0	0	0	0	0	0	0	1	1	0	1	0	1	3
Niger	Niger	0	50	1	1	0	0	24,1	0	0	0	0	0	0	1	1	0	1	0	0	1	3
Niger	Niger	1	46	3	1	1	0	27,7	1	1	0	0	0	0	1	0	1	1	1	0	0	3
Niger	Niger	0	45	3	1	1	0	33,1	0	0	0	0	0	0	0	0	0	0	0	0	1	1
Niger	Niger	0	47	2	1	1	0	29,4	1	0	0	0	0	0	1	0	1	0	0	0	1	3
Niger	Niger	0	54	2	1	1	0	31,6	1	0	0	0	0	1	1	0	1	0	1	0	1	3
Niger	Niger	0	60	2	1	1	0	38,1	1	0	0	0	0	1	1	0	1	1	1	0	0	3
Niger	Niger	0	44	3	1	1	0	27,7	1	0	0	1	0	0	1	0	0	0	1	0	1	3
Niger	Niger	0	60	2	1	NA	0	33,1	0	0	0	0	0	0	0	NA	1	0	0	0	1	3
Niger	Niger	0	60	2	1	0	0	24,9	1	0	1	0	0	0	0	0	1	0	0	0	1	3
Niger	Niger	0	46	3	1	1	0	38,9	1	0	0	1	0	1	1	1	1	0	1	0	1	3
Niger	Niger	1	58	3	1	1	0	22,9	NA	NA	NA	NA	NA	NA	0	1	1	0	1	0	1	3
Niger	Niger	0	30	2	1	1	1	20,3	0	0	0	0	0	0	1	1	1	0	0	0	0	3
Niger	Niger	1	68	3	1	1	0	20,4	1	0	0	0	0	1	1	0	0	0	0	0	0	3
Niger	Niger	0	35	2	1	1	0	25,5	1	0	1	0	1	0	NA	0	0	0	0	0	1	1
Niger	Niger	1	76	2	1	1	0	27,3	0	0	0	0	0	0	1	0	NA	NA	NA	NA	NA	3
Niger	Niger	0	50	3	1	1	0	NA	0	0	0	0	0	0	1	0	1	0	1	0	1	2
Niger	Niger	1	45	1	1	0	0	27,3	1	1	0	0	0	0	1	0	1	0	1	0	0	2
Niger	Niger	0	76	1	1	1	0	29,7	NA	NA	NA	NA	NA	NA	0	0	1	0	0	0	1	3
Niger	Niger	0	56	3	1	1	0	33,5	1	0	0	1	0	0	1	0	1	0	0	1	0	2
Niger	Niger	0	70	3	1	1	0	23,6	1	0	0	1	0	0	1	0	1	0	0	0	1	1
Niger	Niger	0	54	3	1	1	0	37,5	1	0	0	0	0	0	0	1	1	1	0	0	0	1
Niger	Niger	0	54	3	1	1	0	27,3	0	0	0	0	0	0	1	0	1	0	0	0	1	3
Niger	Niger	0	60	3	1	1	0	42,3	1	0	0	1	1	0	1	1	1	0	1	0	1	3
Niger	Niger	1	70	1	1	0	0	42,9	1	0	1	0	0	0	0	0	0	0	1	0	1	2
Niger	Niger	0	36	1	1	0	1	NA	1	0	0	0	0	1	1	1	NA	NA	NA	NA	NA	3
Niger	Niger	1	53	1	1	1	0	22	1	1	0	0	0	0	0	0	0	0	1	0	1	3
Niger	Niger	1	60	1	1	0	0	20,5	0	0	0	0	0	0	0	NA	1	0	1	0	0	3
Niger	Niger	0	65	2	1	1	0	23,1	0	0	0	0	0	0	0	1	1	0	0	0	1	1
Niger	Niger	1	67	2	1	1	0	22,1	1	1	0	0	0	0	0	0	0	1	0	0	1	2
Niger	Niger	0	60	3	1	1	0	44,9	1	0	0	1	0	1	1	1	NA	NA	NA	NA	NA	1
Niger	Niger	1	47	2	1	0	1	NA	0	0	0	0	0	0	0	0	0	0	1	0	0	1
Niger	Niger	1	70	3	1	1	0	28	1	0	0	1	0	0	1	0	1	0	0	0	1	3
Niger	Niger	0	70	2	1	0	0	20,7	1	1	0	0	0	0	NA	0	NA	NA	NA	NA	NA	1
Niger	Niger	0	72	2	1	1	0	19,7	0	0	0	0	0	0	1	1	1	0	0	1	0	3
Niger	Niger	0	75	2	1	0	1	24,6	1	0	0	0	0	1	1	0	1	0	1	0	0	1
Niger	Niger	1	74	2	1	0	0	23,7	0	0	0	0	0	0	1	NA	1	0	1	0	1	2
Niger	Niger	0	70	2	1	1	0	36,9	1	0	0	0	0	1	NA	1	1	0	1	0	0	2
Niger	Niger	0	77	1	1	1	0	36,4	1	0	0	1	0	0	1	0	1	0	1	0	1	2
Niger	Niger	0	59	3	1	1	0	27,7	1	0	0	0	0	1	1	0	1	0	0	0	0	2
Niger	Niger	1	51	3	1	0	0	22,9	1	1	0	0	0	1	1	1	1	0	0	0	1	3
Niger	Niger	0	37	1	1	1	1	27,9	NA	NA	NA	NA	NA	NA	1	0	1	0	1	0	0	3
Niger	Niger	1	70	3	1	NA	0	30,6	1	1	1	0	0	0	1	0	1	0	1	0	1	2
République démocratique du Congo	République démocratique du Congo	0	78	3	1	1	0	23,8	1	1	0	0	0	0	1	NA	1	1	1	0	0	3
République démocratique du Congo	République démocratique du Congo	0	60	2	1	1	0	27	1	0	0	0	0	1	0	0	1	0	1	0	0	3
République démocratique du Congo	République démocratique du Congo	1	69	2	1	1	0	29,7	1	0	1	0	0	0	1	NA	1	0	1	0	1	3
République démocratique du Congo	République démocratique du Congo	1	48	3	1	1	0	23,2	1	0	0	0	0	0	1	1	1	0	0	0	0	2
République démocratique du Congo	République démocratique du Congo	1	44	2	1	1	0	22,2	1	0	0	0	0	0	0	0	0	0	1	0	0	2
République démocratique du Congo	République démocratique du Congo	0	77	3	1	1	1	34,9	1	0	0	0	1	0	1	0	0	0	0	0	1	1
République démocratique du Congo	République démocratique du Congo	1	82	2	1	1	0	21,8	1	0	0	0	0	1	1	0	0	0	0	0	1	3
République démocratique du Congo	République démocratique du Congo	0	62	2	1	0	0	NA	0	0	0	0	0	0	0	0	1	0	0	0	0	3
République démocratique du Congo	République démocratique du Congo	0	73	2	1	1	0	28,1	1	0	0	1	0	0	1	1	0	0	0	0	1	2
République démocratique du Congo	République démocratique du Congo	0	46	2	1	1	0	23,3	1	0	1	0	0	0	0	0	1	0	0	0	1	3
République démocratique du Congo	République démocratique du Congo	0	66	2	1	0	0	34,4	1	0	0	0	1	0	0	0	0	0	1	0	0	1
République démocratique du Congo	République démocratique du Congo	1	58	1	1	NA	1	25,9	1	0	1	0	0	1	1	0	1	0	0	0	1	3
République démocratique du Congo	République démocratique du Congo	0	58	2	1	1	0	25,7	1	0	0	0	0	0	1	0	1	0	1	0	0	3
République démocratique du Congo	République démocratique du Congo	1	67	3	1	NA	0	27	0	0	0	0	0	0	1	0	1	0	0	0	0	1
République démocratique du Congo	République démocratique du Congo	0	61	3	1	1	0	28,7	1	0	0	1	0	0	0	0	1	0	1	0	0	3
République démocratique du Congo	République démocratique du Congo	0	51	3	1	0	0	28,7	1	0	0	1	0	0	1	0	0	0	0	0	1	2
République démocratique du Congo	République démocratique du Congo	1	75	1	1	0	1	21,7	0	0	0	0	0	0	1	0	0	0	1	0	0	2
République démocratique du Congo	République démocratique du Congo	0	63	1	1	0	0	33,7	1	0	1	0	1	1	1	NA	1	0	0	0	0	2
République démocratique du Congo	République démocratique du Congo	0	28	2	1	1	0	22,6	0	0	0	0	0	0	0	0	NA	NA	NA	NA	NA	2
République démocratique du Congo	République démocratique du Congo	0	86	1	1	0	0	25,3	1	0	0	0	0	0	1	1	0	0	1	0	0	3
République démocratique du Congo	République démocratique du Congo	0	45	2	1	1	0	16,4	1	0	0	0	0	1	0	0	1	0	1	0	0	1
République démocratique du Congo	République démocratique du Congo	0	53	3	1	1	0	25	1	0	1	0	0	0	1	0	0	0	1	0	1	3
République démocratique du Congo	République démocratique du Congo	0	58	2	1	1	0	28,6	1	0	0	0	0	1	0	1	0	1	1	0	0	3
République démocratique du Congo	République démocratique du Congo	0	64	1	1	0	NA	NA	1	0	1	0	0	0	NA	0	1	0	1	0	0	3
République démocratique du Congo	République démocratique du Congo	0	68	2	1	1	0	23,2	1	0	0	1	0	0	1	0	0	0	1	0	1	3
République démocratique du Congo	République démocratique du Congo	0	40	3	1	1	0	NA	1	0	0	0	0	0	0	0	0	0	1	0	0	3
République démocratique du Congo	République démocratique du Congo	0	58	2	1	NA	0	27,8	1	0	0	0	0	1	1	0	0	0	1	0	0	3
République démocratique du Congo	République démocratique du Congo	0	70	2	1	1	0	36,3	1	0	0	1	1	1	0	0	0	1	0	0	0	2
République démocratique du Congo	République démocratique du Congo	0	59	3	1	1	0	39,3	1	0	0	1	0	0	1	0	0	0	0	0	1	3
République démocratique du Congo	République démocratique du Congo	1	63	2	1	1	1	25,3	0	0	0	0	0	0	1	0	0	0	1	0	0	1
République démocratique du Congo	République démocratique du Congo	1	57	2	1	0	0	22,4	0	0	0	0	0	0	0	0	1	0	0	0	0	1
République démocratique du Congo	République démocratique du Congo	0	60	2	1	1	1	24,2	0	0	0	0	0	0	0	0	0	0	1	0	0	2
République démocratique du Congo	République démocratique du Congo	1	76	2	1	0	0	20	0	0	0	0	0	0	1	1	1	0	1	0	1	2
République démocratique du Congo	République démocratique du Congo	0	60	1	1	0	0	25,6	NA	NA	NA	NA	NA	NA	0	0	1	0	1	0	0	3
République démocratique du Congo	République démocratique du Congo	0	76	1	1	0	1	25,3	1	0	1	0	0	0	1	0	1	0	1	0	0	3
République démocratique du Congo	République démocratique du Congo	0	65	1	1	0	0	22,2	0	0	0	0	0	0	0	0	0	0	1	0	0	3
République démocratique du Congo	République démocratique du Congo	0	60	1	1	0	0	23,2	1	0	0	0	1	1	0	0	1	0	1	0	0	3
République démocratique du Congo	République démocratique du Congo	1	72	2	1	0	0	19,4	0	0	0	0	0	0	0	1	1	0	1	0	0	1
République démocratique du Congo	République démocratique du Congo	1	50	2	1	0	0	26,4	0	0	0	0	0	0	0	0	0	0	1	0	0	3
République démocratique du Congo	République démocratique du Congo	1	53	2	1	1	0	23,6	1	0	1	0	0	0	0	0	1	0	1	0	1	3
République démocratique du Congo	République démocratique du Congo	1	73	1	1	1	0	24,6	1	0	1	0	0	0	1	0	0	0	1	0	0	2
République démocratique du Congo	République démocratique du Congo	0	72	2	1	0	0	21,6	1	0	1	0	0	0	1	NA	0	0	1	0	0	2
République démocratique du Congo	République démocratique du Congo	1	64	3	1	1	0	28,7	0	0	0	0	0	0	0	1	0	0	0	1	0	1
République démocratique du Congo	République démocratique du Congo	0	60	2	1	0	NA	18,4	0	0	0	0	0	0	0	0	1	0	1	1	0	3
République démocratique du Congo	République démocratique du Congo	0	60	2	1	0	0	18	1	0	0	0	0	1	1	0	1	0	0	0	0	3
République démocratique du Congo	République démocratique du Congo	1	44	2	1	0	0	24,6	1	0	1	0	1	0	0	0	1	0	0	0	1	3
République démocratique du Congo	République démocratique du Congo	1	54	2	1	0	1	24,6	0	0	0	0	0	0	0	0	1	0	1	0	0	3
République démocratique du Congo	République démocratique du Congo	0	73	1	1	0	0	27,8	0	0	0	0	0	0	0	0	1	0	0	0	0	3
République démocratique du Congo	République démocratique du Congo	1	69	2	1	NA	0	28,7	1	0	0	0	1	0	0	0	0	0	0	0	1	1
République démocratique du Congo	République démocratique du Congo	1	57	2	1	1	0	32,4	1	0	1	0	0	0	1	0	1	0	1	0	0	3
République démocratique du Congo	République démocratique du Congo	0	72	1	1	0	0	24,3	1	0	1	0	0	0	0	0	0	1	0	0	0	1
République démocratique du Congo	République démocratique du Congo	1	61	3	1	0	1	23,8	1	0	1	0	0	0	1	0	1	0	0	0	1	1
République démocratique du Congo	République démocratique du Congo	1	53	2	1	1	0	28,1	1	0	1	0	0	0	1	0	0	0	1	0	1	1
République démocratique du Congo	République démocratique du Congo	0	80	2	1	1	0	24,5	1	0	0	0	0	1	1	1	1	0	1	0	0	2
République démocratique du Congo	République démocratique du Congo	0	38	NA	1	1	0	28,1	1	0	0	1	0	0	0	0	0	0	1	0	0	3
République démocratique du Congo	République démocratique du Congo	0	60	1	1	0	0	22,1	0	0	0	0	0	0	0	0	1	0	0	0	0	1
République démocratique du Congo	République démocratique du Congo	1	62	2	1	1	0	26,8	1	0	1	0	0	0	0	0	1	0	1	0	0	1
République démocratique du Congo	République démocratique du Congo	0	63	2	1	1	0	22,1	0	0	0	0	0	0	0	0	1	0	1	0	0	1
République démocratique du Congo	République démocratique du Congo	0	63	2	1	0	0	31,7	1	0	1	0	0	0	0	0	1	0	1	0	1	2
République démocratique du Congo	République démocratique du Congo	1	85	1	1	1	0	23,9	1	1	0	0	0	0	1	1	1	0	0	0	0	3
République démocratique du Congo	République démocratique du Congo	1	46	3	1	0	0	NA	0	0	0	0	0	0	0	0	1	0	0	0	0	1
République démocratique du Congo	République démocratique du Congo	0	85	1	1	0	0	23,7	0	0	0	0	0	0	0	0	1	0	0	0	0	3
République démocratique du Congo	République démocratique du Congo	0	68	2	1	1	0	29,2	1	0	1	0	1	1	1	0	1	0	0	0	1	3
République démocratique du Congo	République démocratique du Congo	0	70	1	1	0	0	22,5	NA	NA	NA	NA	NA	NA	0	0	1	0	0	0	0	2
République démocratique du Congo	République démocratique du Congo	1	46	3	1	0	0	33	1	0	0	0	1	0	NA	0	1	0	0	0	0	2
République démocratique du Congo	République démocratique du Congo	0	53	2	1	1	0	32	1	0	0	1	0	0	1	0	1	0	1	0	1	2
République démocratique du Congo	République démocratique du Congo	1	62	2	1	1	0	22,9	0	0	0	0	0	0	1	1	0	0	1	0	0	1
République démocratique du Congo	République démocratique du Congo	0	71	1	1	1	0	23	1	0	1	0	0	0	0	0	0	0	1	0	0	1
République démocratique du Congo	République démocratique du Congo	0	65	1	1	0	0	20	NA	NA	NA	NA	NA	NA	0	0	1	0	0	0	0	1
République démocratique du Congo	République démocratique du Congo	0	65	2	1	0	0	20	1	0	0	0	0	1	0	0	1	0	1	0	0	2
République démocratique du Congo	République démocratique du Congo	0	72	NA	1	1	0	22,2	1	0	0	1	0	0	0	0	0	0	0	0	1	1
République démocratique du Congo	République démocratique du Congo	0	60	1	1	0	0	25,1	0	0	0	0	0	0	0	0	0	0	1	0	0	2
République démocratique du Congo	République démocratique du Congo	0	73	1	1	0	0	22,3	1	0	1	0	0	0	1	0	0	0	1	0	1	2
République démocratique du Congo	République démocratique du Congo	1	79	3	1	1	0	27,3	1	0	1	0	0	1	1	0	0	0	1	0	1	3
République démocratique du Congo	République démocratique du Congo	1	62	2	1	1	0	23,9	1	0	1	0	0	0	0	0	0	0	1	0	0	2
République démocratique du Congo	République démocratique du Congo	0	62	3	1	0	1	34,1	1	0	0	0	0	0	0	0	0	0	1	0	1	3
République démocratique du Congo	République démocratique du Congo	0	85	2	1	0	0	25,1	0	0	0	0	0	0	0	0	1	0	0	0	0	3
République démocratique du Congo	République démocratique du Congo	1	79	2	1	0	0	32,9	1	0	0	1	0	0	1	0	1	0	1	0	0	1
République démocratique du Congo	République démocratique du Congo	0	64	2	1	1	0	35	0	0	0	0	0	0	0	0	1	0	1	0	0	1
République démocratique du Congo	République démocratique du Congo	0	66	1	1	0	0	21,4	1	0	1	0	0	0	1	1	0	0	1	0	0	3
République démocratique du Congo	République démocratique du Congo	0	63	3	1	1	0	24,7	0	0	0	0	0	0	0	0	1	0	0	0	0	3
République démocratique du Congo	République démocratique du Congo	0	78	2	1	0	1	NA	1	0	0	0	0	1	0	0	1	0	0	0	0	2
République démocratique du Congo	République démocratique du Congo	0	54	1	1	0	0	NA	1	0	1	0	0	0	NA	0	0	0	1	0	0	2
République démocratique du Congo	République démocratique du Congo	1	69	3	1	1	0	27,5	1	0	0	1	0	0	1	0	1	1	0	0	1	2
République démocratique du Congo	République démocratique du Congo	1	69	3	1	1	0	NA	1	0	0	1	0	0	1	0	1	1	1	0	1	2
République démocratique du Congo	République démocratique du Congo	1	74	2	1	1	0	22	1	0	0	0	0	0	1	0	0	0	1	0	0	2
République démocratique du Congo	République démocratique du Congo	0	70	1	1	0	0	20,1	0	0	0	0	0	0	0	0	0	0	1	0	0	1
République démocratique du Congo	République démocratique du Congo	0	46	3	1	1	0	40	1	0	0	1	0	0	1	0	0	0	1	0	0	3
République démocratique du Congo	République démocratique du Congo	1	52	2	1	1	1	24,6	1	0	1	0	0	0	1	0	0	0	1	0	1	3
République démocratique du Congo	République démocratique du Congo	1	60	2	1	1	0	25,4	1	0	0	1	0	0	1	0	0	0	1	0	1	3
République démocratique du Congo	République démocratique du Congo	0	60	2	1	0	0	21,3	0	0	0	0	0	0	1	0	1	0	1	0	1	3
République démocratique du Congo	République démocratique du Congo	1	79	2	1	1	0	20,5	1	0	0	0	0	1	0	0	0	1	1	0	1	2
République démocratique du Congo	République démocratique du Congo	1	60	3	1	1	1	21,7	0	0	0	0	0	0	0	0	0	0	1	0	0	1
République démocratique du Congo	République démocratique du Congo	0	68	2	1	1	0	29,9	1	0	0	1	0	0	1	0	1	0	1	0	1	3
République démocratique du Congo	République démocratique du Congo	0	NA	1	1	0	1	19	1	0	1	0	0	0	0	0	1	0	0	0	0	2
République démocratique du Congo	République démocratique du Congo	0	54	3	1	1	0	34,3	1	0	0	1	0	0	0	0	1	0	0	0	1	1
République démocratique du Congo	République démocratique du Congo	0	46	2	1	0	1	23,1	1	0	0	0	0	1	0	0	1	0	1	0	1	3
République démocratique du Congo	République démocratique du Congo	0	67	2	1	1	0	18,7	0	0	0	0	0	0	1	0	0	0	1	0	0	2
République démocratique du Congo	République démocratique du Congo	0	50	3	1	1	0	30,1	1	0	0	1	0	0	0	1	0	1	1	0	0	1
République démocratique du Congo	République démocratique du Congo	0	61	1	1	1	1	29,7	1	0	1	0	0	0	0	0	NA	NA	NA	NA	NA	2
République démocratique du Congo	République démocratique du Congo	1	58	2	1	1	1	24	1	0	1	0	0	0	0	0	0	0	1	0	0	3
République démocratique du Congo	République démocratique du Congo	0	54	3	1	1	1	27,3	0	0	0	0	0	0	0	1	0	0	1	0	0	1
République démocratique du Congo	République démocratique du Congo	0	61	1	1	0	0	NA	1	0	1	0	0	0	0	1	0	0	0	0	1	2
République démocratique du Congo	République démocratique du Congo	0	68	2	1	1	0	29,7	0	0	0	0	0	0	0	0	1	0	0	0	0	3
République démocratique du Congo	République démocratique du Congo	0	50	1	1	0	1	24	1	0	1	0	0	0	NA	0	NA	NA	NA	NA	NA	2
République démocratique du Congo	République démocratique du Congo	0	58	3	1	1	0	NA	1	0	1	0	1	0	0	0	0	0	0	0	1	2
République démocratique du Congo	République démocratique du Congo	0	66	1	1	0	0	22,7	NA	NA	NA	NA	NA	NA	0	0	1	0	1	0	0	1
République démocratique du Congo	République démocratique du Congo	0	56	2	1	1	0	32,4	1	0	0	1	0	1	1	0	1	0	0	0	1	3
République démocratique du Congo	République démocratique du Congo	0	57	2	1	1	0	35,6	1	0	1	0	0	0	0	1	0	0	1	0	0	3
République démocratique du Congo	République démocratique du Congo	1	57	3	1	1	0	25,4	1	0	0	1	0	0	1	0	1	1	0	0	1	2
République démocratique du Congo	République démocratique du Congo	0	78	2	1	1	1	22,9	1	0	1	0	0	0	0	0	0	0	0	0	1	2
République démocratique du Congo	République démocratique du Congo	0	51	2	1	0	0	26,3	1	0	1	0	0	0	0	0	0	0	0	0	1	2
République démocratique du Congo	République démocratique du Congo	0	52	2	1	1	0	35,4	1	0	1	0	0	0	0	0	0	0	1	0	1	1
République démocratique du Congo	République démocratique du Congo	1	48	2	1	1	0	25,2	1	0	1	0	0	0	1	1	0	0	1	0	0	2
République démocratique du Congo	République démocratique du Congo	0	64	2	1	1	0	23,8	1	0	1	0	0	0	1	0	1	0	1	0	0	1
République démocratique du Congo	République démocratique du Congo	0	63	1	1	1	0	NA	1	0	1	0	0	0	1	1	0	0	1	0	0	2
République démocratique du Congo	République démocratique du Congo	0	74	2	1	0	0	21,6	1	0	1	0	0	0	1	0	1	0	1	0	0	1
République démocratique du Congo	République démocratique du Congo	0	69	1	1	0	0	26,3	1	0	1	0	0	1	1	1	1	0	0	0	1	2
République démocratique du Congo	République démocratique du Congo	0	62	1	1	0	1	25,3	0	0	0	0	0	0	1	0	0	0	1	0	0	1
République démocratique du Congo	République démocratique du Congo	1	65	1	1	0	0	17,7	0	0	0	0	0	0	0	0	1	0	0	0	0	2
République démocratique du Congo	République démocratique du Congo	1	61	2	1	1	0	22,8	0	0	0	0	0	0	1	0	0	1	0	0	1	2
République démocratique du Congo	République démocratique du Congo	1	45	2	1	1	0	36	1	0	0	1	1	1	1	0	1	0	0	0	1	1
République démocratique du Congo	République démocratique du Congo	0	68	2	1	1	0	25,3	1	0	0	0	0	1	1	0	0	0	1	0	0	1
République démocratique du Congo	République démocratique du Congo	0	78	2	1	0	NA	19,8	1	0	0	0	0	1	1	0	NA	NA	NA	NA	NA	1
République démocratique du Congo	République démocratique du Congo	0	60	3	1	1	0	27,8	1	0	0	1	0	0	0	0	0	0	1	0	1	2
République démocratique du Congo	République démocratique du Congo	1	73	1	1	0	0	22,8	1	1	0	0	0	0	0	NA	1	0	1	0	0	2
République démocratique du Congo	République démocratique du Congo	0	58	2	1	0	0	23,2	1	0	0	0	0	1	1	0	1	0	0	0	0	1
République démocratique du Congo	République démocratique du Congo	0	44	2	1	NA	0	25,8	0	0	0	0	0	0	1	0	1	0	0	0	0	1
République démocratique du Congo	République démocratique du Congo	1	43	3	1	1	0	24,5	1	0	1	0	0	0	0	1	0	0	1	0	0	1
République démocratique du Congo	République démocratique du Congo	1	43	3	1	1	1	23,8	0	0	0	0	0	0	0	1	0	0	1	0	0	1
République démocratique du Congo	République démocratique du Congo	1	63	2	1	1	0	22,3	1	1	0	0	0	0	1	1	1	1	0	0	0	1
République démocratique du Congo	République démocratique du Congo	0	67	1	1	0	0	22,8	1	0	1	0	0	1	1	1	1	0	0	0	0	2
République démocratique du Congo	République démocratique du Congo	1	47	2	1	1	1	32,5	1	0	0	1	1	1	0	0	1	0	0	0	1	1
République démocratique du Congo	République démocratique du Congo	0	57	1	1	0	0	22,2	1	0	1	0	0	0	0	0	1	0	0	0	0	3
République démocratique du Congo	République démocratique du Congo	1	50	2	1	1	1	24	1	0	1	0	0	0	0	0	0	0	1	0	0	2
République démocratique du Congo	République démocratique du Congo	1	73	2	1	1	0	25,8	1	0	1	0	0	0	1	0	0	1	1	0	0	1
République démocratique du Congo	République démocratique du Congo	0	61	2	1	1	0	23,6	1	0	1	0	0	0	1	0	0	0	1	0	0	1
République démocratique du Congo	République démocratique du Congo	0	45	1	1	0	1	23,9	0	0	0	0	0	0	0	0	0	0	1	0	0	2
République démocratique du Congo	République démocratique du Congo	0	72	1	1	0	0	21,6	NA	NA	NA	NA	NA	NA	0	0	1	0	1	0	0	1
République démocratique du Congo	République démocratique du Congo	1	60	3	1	1	1	22,6	0	0	0	0	0	0	0	1	1	0	0	0	0	3
République démocratique du Congo	République démocratique du Congo	0	58	1	1	0	0	23,8	0	0	0	0	0	0	0	0	1	0	0	0	0	3
République démocratique du Congo	République démocratique du Congo	0	56	3	1	1	0	32,3	1	0	0	1	0	0	0	0	1	0	1	0	0	2
République démocratique du Congo	République démocratique du Congo	0	67	2	1	1	0	27,3	1	0	0	1	0	0	0	0	0	0	1	0	1	2
République démocratique du Congo	République démocratique du Congo	0	65	3	1	0	0	24,4	1	0	0	0	1	0	1	NA	1	0	0	0	0	2
République démocratique du Congo	République démocratique du Congo	0	53	2	1	1	0	29,7	1	0	1	0	0	0	0	0	1	0	1	0	0	3
République démocratique du Congo	République démocratique du Congo	0	69	2	1	0	0	26	0	0	0	0	0	0	0	0	0	0	1	0	0	2
République démocratique du Congo	République démocratique du Congo	0	49	3	1	1	1	21,7	0	0	0	0	0	0	0	0	0	0	0	0	1	2
République démocratique du Congo	République démocratique du Congo	0	60	3	1	1	0	37,5	1	0	0	0	0	0	1	0	1	0	1	0	1	2
République démocratique du Congo	République démocratique du Congo	0	53	2	1	0	0	NA	1	0	1	0	0	0	0	0	1	0	0	0	0	2
République démocratique du Congo	République démocratique du Congo	0	61	1	1	0	0	32,8	1	0	1	0	1	1	1	0	1	0	0	0	0	1
République démocratique du Congo	République démocratique du Congo	0	63	1	1	1	0	23,1	0	0	0	0	0	0	1	1	1	0	0	0	1	1
République démocratique du Congo	République démocratique du Congo	0	74	2	1	1	0	22,2	1	0	0	1	0	0	1	0	0	1	1	0	1	1
République démocratique du Congo	République démocratique du Congo	1	54	3	1	1	0	34,8	1	0	1	1	0	1	1	0	0	0	1	0	1	3
République démocratique du Congo	République démocratique du Congo	0	56	2	1	0	0	26,6	1	0	0	1	0	0	0	0	0	0	0	0	1	2
République démocratique du Congo	République démocratique du Congo	1	55	2	1	1	1	26,7	0	0	0	0	0	0	0	1	0	1	0	0	0	2
République démocratique du Congo	République démocratique du Congo	0	62	1	1	1	1	19,1	1	0	1	0	0	0	0	0	1	0	1	0	0	2
République démocratique du Congo	République démocratique du Congo	0	63	2	1	1	0	22,8	0	0	0	0	0	0	0	0	0	0	1	0	1	1
République démocratique du Congo	République démocratique du Congo	1	62	3	1	0	0	21,9	0	0	0	0	0	0	1	0	0	0	0	0	1	1
République démocratique du Congo	République démocratique du Congo	0	52	2	1	1	0	33,2	1	0	0	0	1	0	0	0	0	0	1	0	1	3
République démocratique du Congo	République démocratique du Congo	0	49	3	1	1	0	26,2	0	0	0	0	0	0	0	0	0	0	1	0	0	1
République démocratique du Congo	République démocratique du Congo	0	59	3	1	NA	0	24,4	0	0	0	0	0	0	0	0	0	0	1	0	0	3
République démocratique du Congo	République démocratique du Congo	0	73	3	1	0	0	25,8	0	0	0	0	0	0	1	0	1	0	0	0	0	3
République démocratique du Congo	République démocratique du Congo	0	80	1	1	0	0	22	0	0	0	0	0	0	0	0	1	0	0	0	0	1
République démocratique du Congo	République démocratique du Congo	1	55	2	1	1	0	35,3	1	0	0	1	0	0	0	1	0	0	1	1	0	3
République démocratique du Congo	République démocratique du Congo	0	69	1	1	1	0	22,5	1	0	1	0	0	0	1	0	1	0	0	0	1	2
République démocratique du Congo	République démocratique du Congo	0	65	3	1	1	1	24,9	1	0	0	1	1	0	1	1	0	0	1	0	1	2
République démocratique du Congo	République démocratique du Congo	0	53	2	1	1	0	28,7	0	0	0	0	0	0	0	1	0	0	1	0	0	2
République démocratique du Congo	République démocratique du Congo	0	73	1	1	1	1	19,8	1	0	1	0	0	0	0	0	NA	NA	NA	NA	NA	2
République démocratique du Congo	République démocratique du Congo	0	53	2	1	1	0	24,5	1	0	1	1	0	1	1	0	1	0	1	0	1	2
République démocratique du Congo	République démocratique du Congo	0	67	2	1	1	0	24	1	0	0	1	0	0	0	0	1	1	0	0	1	2
République démocratique du Congo	République démocratique du Congo	1	65	2	1	1	0	33,3	1	0	1	0	0	0	1	0	0	0	1	0	1	1
République démocratique du Congo	République démocratique du Congo	0	58	2	1	1	0	27,7	1	0	1	0	0	0	0	0	0	0	0	0	1	3
République démocratique du Congo	République démocratique du Congo	1	27	2	1	1	0	24,5	1	0	0	1	0	0	1	0	1	0	1	0	1	3
République démocratique du Congo	République démocratique du Congo	1	54	3	1	NA	0	31,9	1	0	1	0	0	0	1	0	0	0	0	0	1	2
République démocratique du Congo	République démocratique du Congo	0	63	2	1	1	0	27,7	1	0	1	1	1	0	1	0	1	0	0	0	1	3
République démocratique du Congo	République démocratique du Congo	1	62	2	1	NA	1	18,5	1	0	0	0	0	1	0	0	0	0	1	0	0	2
République démocratique du Congo	République démocratique du Congo	1	75	3	1	1	0	28,8	1	0	0	1	0	0	1	0	0	0	0	0	1	2
République démocratique du Congo	République démocratique du Congo	1	70	2	1	0	NA	19,8	0	0	0	0	0	0	1	0	1	0	0	0	0	2
République démocratique du Congo	République démocratique du Congo	0	55	1	1	0	0	26,7	NA	NA	NA	NA	NA	NA	0	1	1	0	0	0	0	1
République démocratique du Congo	République démocratique du Congo	0	62	NA	1	1	0	NA	0	0	0	0	0	0	1	0	0	0	1	0	0	3
République démocratique du Congo	République démocratique du Congo	1	55	2	1	1	0	NA	1	0	0	1	0	0	1	0	0	0	1	0	1	2
République démocratique du Congo	République démocratique du Congo	0	59	2	1	0	0	23,1	1	0	0	0	0	1	0	0	1	0	0	0	0	3
République démocratique du Congo	République démocratique du Congo	0	59	2	1	0	1	28	1	0	1	0	0	0	0	0	NA	NA	NA	NA	NA	3
République démocratique du Congo	République démocratique du Congo	0	53	3	1	1	0	27,1	1	0	0	1	0	0	1	0	0	1	1	0	1	2
République démocratique du Congo	République démocratique du Congo	1	45	1	1	1	0	22,2	1	0	0	0	0	1	1	0	1	1	1	0	1	3
République démocratique du Congo	République démocratique du Congo	1	79	3	1	1	0	28,1	1	0	0	1	0	0	1	0	1	1	1	0	1	3
République démocratique du Congo	République démocratique du Congo	0	53	2	1	1	1	32,9	1	0	0	1	1	0	1	0	0	0	1	0	0	1
République démocratique du Congo	République démocratique du Congo	0	61	3	1	1	0	23	1	0	1	0	0	0	1	0	0	0	0	0	1	1
République démocratique du Congo	République démocratique du Congo	0	60	1	1	0	1	NA	1	0	1	0	0	0	NA	0	1	0	1	0	0	2
République démocratique du Congo	République démocratique du Congo	0	63	3	1	1	1	27,8	1	0	1	0	0	0	1	0	0	0	0	0	1	3
République démocratique du Congo	République démocratique du Congo	1	71	2	1	1	1	NA	1	0	1	0	0	0	1	NA	1	0	0	0	0	3
République démocratique du Congo	République démocratique du Congo	0	72	2	1	1	NA	NA	1	0	1	0	1	0	0	0	0	0	1	0	0	3
République démocratique du Congo	République démocratique du Congo	0	42	2	1	1	1	25	1	0	0	1	0	0	0	0	1	0	1	0	0	3
République démocratique du Congo	République démocratique du Congo	0	65	1	1	1	1	27,5	1	0	1	0	0	0	0	0	0	0	1	0	0	2
République démocratique du Congo	République démocratique du Congo	1	84	2	1	1	0	NA	1	0	1	0	0	1	1	1	1	0	0	0	0	3
République démocratique du Congo	République démocratique du Congo	0	63	3	1	0	0	26	1	0	1	1	0	1	1	0	1	0	1	0	0	3
République démocratique du Congo	République démocratique du Congo	1	78	2	1	1	0	30,8	1	0	1	0	0	0	0	0	1	0	1	0	0	1
République démocratique du Congo	République démocratique du Congo	0	70	1	1	0	0	19,4	0	0	0	0	0	0	1	0	0	0	1	0	0	2
République démocratique du Congo	République démocratique du Congo	0	51	3	1	1	1	35,4	1	0	0	0	0	0	0	0	0	0	0	0	1	2
République démocratique du Congo	République démocratique du Congo	1	56	3	1	1	0	21,1	1	0	1	0	1	0	0	1	0	0	1	0	0	2
République démocratique du Congo	République démocratique du Congo	0	56	2	1	1	0	32	0	0	0	0	0	0	NA	0	1	0	1	0	0	3
République démocratique du Congo	République démocratique du Congo	0	59	3	1	1	0	32	1	0	1	1	0	0	1	0	1	0	0	0	1	2
République démocratique du Congo	République démocratique du Congo	0	62	1	1	0	0	24,4	0	0	0	0	0	0	0	0	0	0	1	0	0	3
République démocratique du Congo	République démocratique du Congo	1	30	3	1	0	1	21,5	1	0	0	0	0	0	1	1	1	0	1	0	0	3
République démocratique du Congo	République démocratique du Congo	0	52	1	1	0	0	NA	1	0	1	0	0	0	NA	0	1	0	0	0	1	2
République démocratique du Congo	République démocratique du Congo	0	68	1	1	0	1	26,7	1	0	1	0	0	0	0	0	1	0	1	0	0	2
République démocratique du Congo	République démocratique du Congo	0	80	2	1	1	0	27,3	1	0	0	0	0	1	1	1	1	0	0	0	0	3
République démocratique du Congo	République démocratique du Congo	1	71	3	1	0	0	21,8	1	0	0	0	0	1	0	0	1	0	1	0	0	3
République démocratique du Congo	République démocratique du Congo	0	73	1	1	0	0	39,4	0	0	0	0	0	0	0	0	1	0	0	0	0	3
République démocratique du Congo	République démocratique du Congo	0	63	2	1	1	0	29,3	1	0	0	1	0	0	0	0	0	0	0	0	1	3
République démocratique du Congo	République démocratique du Congo	0	68	1	1	0	0	24,8	0	0	0	0	0	0	0	0	1	0	0	0	0	3
République démocratique du Congo	République démocratique du Congo	0	68	1	1	1	1	29,7	1	1	0	0	0	0	1	0	1	0	1	0	0	3
République démocratique du Congo	République démocratique du Congo	0	57	2	1	1	1	23,9	1	0	1	0	0	0	0	1	0	0	1	0	0	1
République démocratique du Congo	République démocratique du Congo	1	60	2	1	0	0	24,7	0	0	0	0	0	0	0	0	1	0	0	0	0	1
République démocratique du Congo	République démocratique du Congo	1	69	2	1	1	0	44,2	1	0	0	0	1	0	0	0	0	1	1	0	0	3
République démocratique du Congo	République démocratique du Congo	0	52	2	1	1	0	24,8	0	0	0	0	0	0	0	0	1	0	1	0	1	3
République démocratique du Congo	République démocratique du Congo	0	67	1	1	0	0	16,2	NA	NA	NA	NA	NA	NA	0	0	1	0	0	0	0	3
République démocratique du Congo	République démocratique du Congo	0	38	3	1	1	0	17,5	1	0	0	0	0	1	1	0	1	0	1	0	1	2
République démocratique du Congo	République démocratique du Congo	1	52	2	1	1	1	21,3	1	0	1	0	0	0	0	0	0	0	0	0	1	1
République démocratique du Congo	République démocratique du Congo	0	61	2	1	1	0	24,5	0	0	0	0	0	0	0	0	1	0	1	0	0	2
République démocratique du Congo	République démocratique du Congo	0	78	2	1	1	0	25,1	0	0	0	0	0	0	1	0	1	0	1	0	0	3
République démocratique du Congo	République démocratique du Congo	0	38	3	1	1	0	NA	0	0	0	0	0	0	0	0	0	0	0	0	1	2
République démocratique du Congo	République démocratique du Congo	1	93	1	1	0	0	19,6	1	0	0	0	0	1	0	0	1	0	0	0	0	1
République démocratique du Congo	République démocratique du Congo	0	87	2	1	1	0	30,5	0	0	0	0	0	0	1	0	1	0	1	0	1	2
République démocratique du Congo	République démocratique du Congo	1	76	2	1	0	0	22,9	1	0	1	0	0	0	0	0	1	0	1	0	0	3
République démocratique du Congo	République démocratique du Congo	1	79	2	1	1	0	29,8	1	0	1	0	0	1	1	0	1	0	1	0	1	3
République démocratique du Congo	République démocratique du Congo	1	65	1	1	1	0	25,5	1	0	0	0	0	1	1	0	1	1	0	0	1	2
République démocratique du Congo	République démocratique du Congo	0	95	2	1	1	0	21,9	1	0	0	0	0	1	1	0	1	0	1	0	0	2
République démocratique du Congo	République démocratique du Congo	1	72	2	1	1	0	22,1	1	0	0	1	0	1	1	0	1	0	0	0	1	2
République démocratique du Congo	République démocratique du Congo	1	55	2	1	0	0	25,1	1	0	0	0	0	1	1	0	1	1	0	0	1	2
République démocratique du Congo	République démocratique du Congo	0	74	1	1	0	0	23,7	1	0	0	0	0	1	1	1	1	0	1	0	1	1
République démocratique du Congo	République démocratique du Congo	0	75	1	1	1	0	30,9	1	1	1	1	1	1	1	0	1	0	1	0	0	1
République démocratique du Congo	République démocratique du Congo	0	57	3	1	1	1	32	0	0	0	0	0	0	0	0	0	0	1	0	0	3
République démocratique du Congo	République démocratique du Congo	1	65	1	1	1	0	23,8	1	1	1	0	0	1	1	0	1	0	0	0	0	2
République démocratique du Congo	République démocratique du Congo	0	56	2	1	1	0	23,9	1	0	1	0	0	0	1	1	1	0	0	0	1	2
République démocratique du Congo	République démocratique du Congo	0	68	3	1	1	0	24,1	1	0	1	0	0	0	0	0	1	0	1	0	1	3
République démocratique du Congo	République démocratique du Congo	1	54	2	1	1	0	28,1	1	0	1	0	0	0	1	0	1	1	1	0	1	1
République démocratique du Congo	République démocratique du Congo	1	68	2	1	1	0	29,4	1	0	1	0	0	0	1	0	0	0	1	0	1	3
République démocratique du Congo	République démocratique du Congo	1	69	1	1	1	0	22,3	1	0	1	0	0	0	1	NA	0	0	0	0	1	3
République démocratique du Congo	République démocratique du Congo	0	59	2	1	0	0	26,4	0	0	0	0	0	0	0	0	1	0	0	0	0	2
République démocratique du Congo	République démocratique du Congo	0	53	3	1	1	0	22,2	1	0	1	0	0	0	0	0	1	0	1	0	0	2
République démocratique du Congo	République démocratique du Congo	1	69	2	1	1	0	25,6	1	0	0	1	0	0	1	0	1	0	1	0	1	3
République démocratique du Congo	République démocratique du Congo	1	68	2	1	1	0	30,8	1	0	1	1	1	0	1	0	1	0	1	0	1	2
République démocratique du Congo	République démocratique du Congo	0	71	1	1	1	0	29,7	1	0	0	0	0	1	1	0	1	1	0	0	1	1
République démocratique du Congo	République démocratique du Congo	1	65	2	1	0	0	30	1	0	0	1	0	1	1	0	1	0	0	0	1	2
République démocratique du Congo	République démocratique du Congo	0	77	1	1	1	0	NA	1	0	1	0	0	0	1	0	1	0	0	0	1	1
République démocratique du Congo	République démocratique du Congo	0	75	2	1	1	0	24,9	1	0	1	0	1	1	1	1	1	0	0	0	1	2
République démocratique du Congo	République démocratique du Congo	0	87	1	1	1	1	24,9	0	0	0	0	0	0	0	0	0	0	0	1	0	3
République démocratique du Congo	République démocratique du Congo	0	77	3	1	0	1	18,3	0	0	0	0	0	0	0	0	1	0	0	0	0	2
République démocratique du Congo	République démocratique du Congo	1	50	2	1	1	0	34,6	1	0	1	0	0	0	0	0	0	0	0	0	1	3
République démocratique du Congo	République démocratique du Congo	0	57	3	1	1	0	42,6	1	0	1	1	1	1	1	0	0	1	1	0	0	3
République démocratique du Congo	République démocratique du Congo	1	65	2	1	1	0	29,8	1	0	0	1	1	1	1	0	1	0	0	0	1	2
République démocratique du Congo	République démocratique du Congo	1	66	2	1	1	0	25,3	1	0	1	1	1	1	1	0	1	0	0	0	1	1
République démocratique du Congo	République démocratique du Congo	0	75	2	1	1	0	25,8	1	0	1	0	0	1	1	1	1	0	0	0	1	2
République démocratique du Congo	République démocratique du Congo	0	80	1	1	1	1	20,7	1	0	0	0	0	1	0	NA	1	0	0	0	0	2
République démocratique du Congo	République démocratique du Congo	0	65	2	1	0	0	22,3	0	0	0	0	0	0	1	0	1	0	0	0	0	2
République démocratique du Congo	République démocratique du Congo	0	63	1	1	0	0	30,6	1	0	1	0	0	0	1	0	1	0	1	0	0	3
République démocratique du Congo	République démocratique du Congo	0	59	2	1	1	0	24	0	0	0	0	0	0	1	0	0	1	0	0	0	1
République démocratique du Congo	République démocratique du Congo	0	56	1	1	1	0	22,5	0	0	0	0	0	0	0	0	0	0	1	0	0	1
République démocratique du Congo	République démocratique du Congo	0	64	2	1	1	1	23,1	1	0	1	0	0	0	1	1	1	0	1	0	1	1
République démocratique du Congo	République démocratique du Congo	1	60	2	1	0	0	15,2	0	0	0	0	0	0	1	NA	1	0	1	0	0	1
Sénégal	Sénégal	0	32	2	2	1	0	19,4	1	0	0	0	0	1	0	0	1	0	0	0	0	3
Sénégal	Sénégal	1	61	3	2	1	0	26,4	NA	NA	NA	NA	NA	NA	1	0	1	1	1	1	0	1
Sénégal	Sénégal	1	54	NA	2	0	0	34,7	NA	NA	NA	NA	NA	NA	1	1	NA	NA	NA	NA	NA	2
Sénégal	Sénégal	1	42	2	2	1	0	24	0	0	0	0	0	0	0	0	0	0	1	0	0	2
Sénégal	Sénégal	1	58	1	2	1	0	24,3	1	0	0	0	0	1	1	0	0	1	0	0	1	1
Sénégal	Sénégal	0	55	2	2	1	0	29,7	NA	NA	NA	NA	NA	NA	1	0	1	1	1	0	0	1
Sénégal	Sénégal	0	70	1	2	1	0	21,1	NA	NA	NA	NA	NA	NA	1	0	1	0	0	0	1	1
Sénégal	Sénégal	1	53	1	2	1	1	25,9	NA	NA	NA	NA	NA	NA	1	0	0	0	1	1	0	3
Sénégal	Sénégal	1	45	2	2	1	0	20,9	1	1	0	0	0	0	1	0	1	0	0	1	0	3
Sénégal	Sénégal	0	54	1	2	1	0	33,3	NA	NA	NA	NA	NA	NA	0	0	0	0	1	0	1	1
Sénégal	Sénégal	1	49	2	2	1	0	20,1	1	0	0	1	0	0	0	1	0	0	1	0	1	3
Sénégal	Sénégal	1	40	3	2	1	1	28,7	1	0	0	0	0	1	0	NA	NA	NA	NA	NA	NA	3
Sénégal	Sénégal	0	58	2	2	1	0	NA	1	0	0	0	0	1	1	0	1	0	0	0	1	3
Sénégal	Sénégal	0	61	1	2	0	0	31,2	NA	NA	NA	NA	NA	NA	0	1	NA	NA	NA	NA	NA	3
Sénégal	Sénégal	0	70	2	2	1	0	30,8	NA	NA	NA	NA	NA	NA	0	1	1	0	1	0	1	3
Sénégal	Sénégal	0	50	2	2	1	0	26,7	NA	NA	NA	NA	NA	NA	0	0	1	1	1	0	1	1
Sénégal	Sénégal	0	64	2	2	1	0	26,9	NA	NA	NA	NA	NA	NA	0	0	1	0	1	0	1	3
Sénégal	Sénégal	1	37	2	2	1	0	29,8	NA	NA	NA	NA	NA	NA	0	0	0	0	1	0	1	2
Sénégal	Sénégal	0	59	2	2	0	0	23,2	NA	NA	NA	NA	NA	NA	0	1	1	0	1	0	1	2
Sénégal	Sénégal	0	57	1	2	0	0	22,3	NA	NA	NA	NA	NA	NA	0	NA	NA	NA	NA	NA	NA	2
Sénégal	Sénégal	0	65	2	2	1	0	43,5	NA	NA	NA	NA	NA	NA	NA	0	1	0	1	0	1	1
Sénégal	Sénégal	0	57	1	2	1	0	32,3	NA	NA	NA	NA	NA	NA	0	0	0	0	1	0	0	1
Sénégal	Sénégal	0	65	2	2	1	0	35,6	1	0	0	1	0	1	1	0	1	0	0	1	0	3
Sénégal	Sénégal	0	53	2	2	1	1	39,8	1	0	0	0	0	1	0	1	0	0	1	0	0	2
Sénégal	Sénégal	1	62	2	2	1	0	25,7	0	0	0	0	0	0	0	1	0	0	1	1	0	3
Sénégal	Sénégal	0	60	3	2	1	1	24,6	0	0	0	0	0	0	0	0	0	0	1	0	1	3
Sénégal	Sénégal	0	47	2	2	0	1	36,3	1	0	0	1	0	1	0	NA	0	0	1	0	1	1
Sénégal	Sénégal	0	34	2	2	1	0	25,5	1	1	0	1	0	0	0	1	1	0	0	0	0	3
Sénégal	Sénégal	0	66	1	2	0	0	31,3	1	0	1	0	0	1	0	0	1	0	1	1	0	3
Sénégal	Sénégal	0	68	2	2	1	0	47,9	NA	NA	NA	NA	NA	NA	NA	1	1	1	1	0	1	3
Sénégal	Sénégal	1	58	3	2	1	0	25,8	NA	NA	NA	NA	NA	NA	0	1	NA	NA	NA	NA	NA	3
Sénégal	Sénégal	0	70	1	2	1	1	27,2	0	0	0	0	0	0	0	0	0	1	0	0	0	3
Sénégal	Sénégal	0	42	2	2	1	0	32,5	NA	NA	NA	NA	NA	NA	1	0	1	0	0	0	1	2
Sénégal	Sénégal	0	75	3	2	1	0	25	NA	NA	NA	NA	NA	NA	0	0	1	1	0	0	1	3
Sénégal	Sénégal	0	62	2	2	1	0	42,3	NA	NA	NA	NA	NA	NA	1	0	0	0	1	0	0	2
Sénégal	Sénégal	0	51	3	2	1	0	27,7	1	0	0	0	0	1	0	0	1	1	0	0	0	1
Sénégal	Sénégal	1	72	1	2	1	0	25,2	NA	NA	NA	NA	NA	NA	0	0	1	0	0	1	0	3
Sénégal	Sénégal	0	39	2	2	1	1	25	0	0	0	0	0	0	0	0	NA	NA	NA	NA	NA	3
Sénégal	Sénégal	1	69	1	2	0	0	32,1	NA	NA	NA	NA	NA	NA	NA	1	1	0	0	0	1	1
Sénégal	Sénégal	0	47	2	2	1	0	14,1	NA	NA	NA	NA	NA	NA	0	0	NA	NA	NA	NA	NA	2
Sénégal	Sénégal	1	61	1	2	1	0	26,5	1	0	0	0	0	0	0	0	0	0	1	0	0	1
Sénégal	Sénégal	0	56	2	2	1	0	25	NA	NA	NA	NA	NA	NA	0	0	0	0	1	0	0	2
Sénégal	Sénégal	0	51	3	2	1	0	36,9	NA	NA	NA	NA	NA	NA	0	0	1	0	0	1	1	2
Sénégal	Sénégal	0	41	2	2	1	1	29,4	NA	NA	NA	NA	NA	NA	NA	0	0	0	1	0	0	2
Sénégal	Sénégal	0	43	3	2	1	0	23,1	NA	NA	NA	NA	NA	NA	0	0	1	0	0	0	1	2
Sénégal	Sénégal	1	47	3	2	1	0	20,6	NA	NA	NA	NA	NA	NA	0	0	1	0	1	0	1	3
Sénégal	Sénégal	0	71	1	2	1	1	19,9	0	0	0	0	0	0	1	0	1	0	0	0	0	3
Sénégal	Sénégal	0	57	2	2	1	0	28,3	NA	NA	NA	NA	NA	NA	NA	0	1	1	0	0	1	3
Sénégal	Sénégal	0	52	1	2	1	1	31,2	NA	NA	NA	NA	NA	NA	0	0	0	0	1	0	0	3
Sénégal	Sénégal	0	54	2	2	1	1	27,2	0	0	0	0	0	0	1	0	1	0	1	0	0	1
Sénégal	Sénégal	0	47	2	2	1	0	30,5	NA	NA	NA	NA	NA	NA	0	0	1	0	1	0	1	3
Sénégal	Sénégal	1	36	2	2	1	1	28,7	NA	NA	NA	NA	NA	NA	0	0	0	1	1	0	0	3
Sénégal	Sénégal	0	85	2	2	0	0	23,9	NA	NA	NA	NA	NA	NA	0	0	0	0	0	0	1	1
Sénégal	Sénégal	0	54	1	2	1	0	24,6	NA	NA	NA	NA	NA	NA	1	0	0	1	0	0	1	3
Sénégal	Sénégal	0	69	2	2	1	1	23,4	NA	NA	NA	NA	NA	NA	NA	1	1	1	0	0	0	1
Sénégal	Sénégal	0	51	2	2	0	0	29,3	1	0	0	0	0	1	1	0	1	0	1	0	1	2
Sénégal	Sénégal	0	NA	2	2	0	0	21,5	NA	NA	NA	NA	NA	NA	0	0	1	1	0	1	0	3
Sénégal	Sénégal	0	44	3	2	1	0	24,7	0	0	0	0	0	0	0	0	0	0	1	0	0	3
Sénégal	Sénégal	0	64	3	2	1	0	NA	1	0	0	1	0	0	1	0	0	0	0	0	1	2
Sénégal	Sénégal	1	68	3	2	1	0	25,1	0	0	0	0	0	0	0	0	1	0	0	0	1	2
Sénégal	Sénégal	0	63	1	2	1	NA	NA	1	0	0	0	0	1	1	0	1	0	0	0	1	2
Sénégal	Sénégal	0	51	2	2	1	0	NA	1	0	0	0	0	1	0	1	1	1	0	0	0	2
Sénégal	Sénégal	0	52	1	2	0	0	27,5	NA	NA	NA	NA	NA	NA	1	0	0	1	1	0	1	3
Sénégal	Sénégal	0	80	3	2	1	0	42,2	1	0	1	0	0	0	0	0	0	0	1	0	1	3
Sénégal	Sénégal	0	36	3	2	1	0	28,4	NA	NA	NA	NA	NA	NA	0	0	1	0	0	0	0	2
Sénégal	Sénégal	1	68	1	2	1	0	27,5	NA	NA	NA	NA	NA	NA	1	0	1	1	1	0	1	2
Sénégal	Sénégal	0	63	2	2	1	0	40,9	NA	NA	NA	NA	NA	NA	1	0	1	1	1	0	1	1
[truncated: 199 more rows]
